# Supplementary material for: Chemotherapy weakly contributes to predicted neoantigen expression in ovarian cancer
Source: BMC Cancer. 2018 Jan 22;18:87. doi: 10.1186/s12885-017-3825-0 (PMC5778667; doi:10.1186/s12885-017-3825-0)
Supplement: Supplementary file 1 — Samples. Sample identifiers, basic clinical and chemotherapy information, specimen purities, mutation and neoantigen burden, contributions of major mutational signatures to mutations and neoantigens, and CIBERSORT immune infiltrate estimates. (CSV 224 kb) [file 12885_2017_3825_MOESM1_ESM.csv]

source_id	RNA_id	RNA biospecimen	DNA_id	DNA_biospecimen	specimen_type_description	CollectionPoint	SpecimenType	RNA data file	DNA_sample_string	icgc_sample_id	project_code	submitted_sample_id	icgc_specimen_id	submitted_specimen_id	icgc_donor_id	submitted_donor_id	analyzed_sample_interval	percentage_cellularity	level_of_cellularity	study	study_specimen_involved_in	specimen_type	specimen_type_other	specimen_interval	specimen_donor_treatment_type	specimen_donor_treatment_type_other	specimen_processing	specimen_storage	tumour_confirmed	tumour_histological_type	tumour_grading_system	tumour_grade	tumour_stage_system	tumour_stage	cohort	donor	tissue_type	timepoint	treated	metastasis	interval_days	bam_filename_tumor_dna	bam_filename_tumor_rna	treated_paired	timepoint_paired	protein changing	peptides	expressed peptides	mutations
AOCS-001-1-7	ICGCDBDE20130916001	AOCS-001-2-0	AOCS_001_ICGC_DBPC_20130205_002	AOCS-001-1-7	primary tumour	Primary	Tumour	130906_D81P8DQ1_0153_C2704ACXX.nopd.AOCS_001_ICGCDBDE20130916001	ICGCDBPC20130205002	SA505244	OV-AU	AOCS-001-1-7	SP101515	AOCS-001-1	DO46325	AOCS-001	1895.0	73.0	61-80%	PCAWG	PCAWG	Primary tumour - solid tissue		0	no treatment		fresh	frozen, vapor phase	no	8441/3	Silverberg	3.0	FIGO	III	AOCS	AOCS-001	solid	primary	False	False	0	EGAZ00001018601_2014_ICGC_IcgcOvarian_AOCS001_1DNA_7PrimaryTumour_ICGCDBPC20130205002_IlluminaIGNOutsourcing_NoCapture_Bwa_HiSeq.jpearson.bam	_EGAZ00001018697_2014_ICGC_130906_D81P8DQ1_0153_C2704ACXX.nopd.AOCS_001_ICGCDBDE20130916001.rsem.bam	False	False	47	122	71	5746
AOCS-004-1-5	ICGCDBDE20130916003	AOCS-004-2-9	AOCS_004_ICGC_DBPC_20130205_004	AOCS-004-1-5	primary tumour	Primary	Tumour	130906_D81P8DQ1_0157_C270DACXX.nopd.AOCS_004_ICGCDBDE20130916003	ICGCDBPC20130205004	SA505270	OV-AU	AOCS-004-1-5	SP101519	AOCS-004-1	DO46327	AOCS-004	1350.0	77.0	61-80%	PCAWG	PCAWG	Primary tumour - solid tissue		0	no treatment		fresh	frozen, vapor phase	no	8441/3	Silverberg	3.0	FIGO	III	AOCS	AOCS-004	solid	primary	False	False	0	_EGAZ00001018744_2014_ICGC_IcgcOvarian_AOCS004_1DNA_7PrimaryTumour_ICGCDBPC20130205004_IlluminaIGNOutsourcing_NoCapture_Bwa_HiSeq.jpearson.bam	_EGAZ00001018703_2014_ICGC_130906_D81P8DQ1_0157_C270DACXX.nopd.AOCS_004_ICGCDBDE20130916003.rsem.bam	False	False	57	58	20	6647
AOCS-005-1-8	ICGCDBDE20130916004	AOCS-005-2-1	AOCS_005_ICGC_DBPC_20130205_006	AOCS-005-1-8	primary tumour	Primary	Tumour	130906_D81P8DQ1_0157_C270DACXX.nopd.AOCS_005_ICGCDBDE20130916004	ICGCDBPC20130205006	SA505282	OV-AU	AOCS-005-1-8	SP101521	AOCS-005-1	DO46328	AOCS-005	2128.0	90.0	>81%	PCAWG	PCAWG	Primary tumour - solid tissue		0	no treatment		fresh	frozen, vapor phase	no	8441/3	Silverberg	3.0	FIGO	III	AOCS	AOCS-005	solid	primary	False	False	0	_EGAZ00001018829_2014_ICGC_IcgcOvarian_AOCS005_1DNA_7PrimaryTumour_ICGCDBPC20130205006_IlluminaIGNOutsourcing_NoCapture_Bwa_HiSeq.jpearson.bam	_EGAZ00001018584_2014_ICGC_130906_D81P8DQ1_0157_C270DACXX.nopd.AOCS_005_ICGCDBDE20130916004.rsem.bam	False	False	38	60	36	5613
AOCS-034-1-0	ICGCDBLG2010050402TR	AOCS-034-2-4	AOCS_034_ICGC_DBPC_20130205_009	AOCS-034-1-0	primary tumour	Primary	Tumour	131206_EXTERN_0045_AC2KJBACXX.nopd.AOCS_034_ICGCDBLG2010050402TR	ICGCDBPC20130205009	SA505297	OV-AU	AOCS-034-1-0	SP101523	AOCS-034-1	DO46329	AOCS-034	1953.0	84.0	>81%	PCAWG	PCAWG	Primary tumour - solid tissue		0	no treatment		fresh	frozen, vapor phase	no	8140/3	Silverberg	3.0	FIGO	III	AOCS	AOCS-034	solid	primary	False	False	0	_EGAZ00001018597_2014_ICGC_IcgcOvarian_AOCS034_1DNA_7PrimaryTumour_ICGCDBPC20130205009_IlluminaIGNOutsourcing_NoCapture_Bwa_HiSeq.jpearson.bam	_EGAZ00001018824_2014_ICGC_131206_EXTERN_0045_AC2KJBACXX.nopd.AOCS_034_ICGCDBLG2010050402TR.rsem.bam	True	True	72	167	59	6915
AOCS-034-3-8	ICGCDBDE20131122024	AOCS-034-4-1	AOCS_034_ICGC_DBPC_20130205_007	AOCS-034-3-8	recurrent ascitic fluid	Recurrence	Ascites	131206_EXTERN_0045_AC2KJBACXX.nopd.AOCS_034_ICGCDBDE20131122024	ICGCDBPC20130205007	SA505303	OV-AU	AOCS-034-3-8	SP101524	AOCS-034-13	DO46329	AOCS-034	110.0	99.0	>81%			Recurrent tumour - other	recurrent ascitic fluid	1597	other therapy	Surgery and Chemotherapy	fresh	frozen, vapor phase	no	8140/3					AOCS	AOCS-034	ascites	recurrence	True	False	1597	_EGAZ00001018766_2014_ICGC_IcgcOvarian_AOCS034_1DNA_12Ascites_ICGCDBPC20130205007_IlluminaIGNOutsourcing_NoCapture_Bwa_HiSeq.jpearson.bam	EGAZ00001018530_2014_ICGC_131206_EXTERN_0045_AC2KJBACXX.nopd.AOCS_034_ICGCDBDE20131122024.rsem.bam	True	True	121	268	124	13237
AOCS-055-1-7	ICGCDBDE20130916005	AOCS-055-2-0	AOCS_055_ICGC_DBPC_20130205_011	AOCS-055-1-7	primary tumour	Primary	Tumour	130906_D81P8DQ1_0153_C2704ACXX.nopd.AOCS_055_ICGCDBDE20130916005	ICGCDBPC20130205011	SA505316	OV-AU	AOCS-055-1-7	SP101526	AOCS-055-1	DO46330	AOCS-055	2150.0	82.0	>81%	PCAWG	PCAWG	Primary tumour - solid tissue		0	no treatment		fresh	frozen, vapor phase	no	8441/3	Silverberg	3.0	FIGO	III	AOCS	AOCS-055	solid	primary	False	False	0	EGAZ00001018609_2014_ICGC_IcgcOvarian_AOCS055_1DNA_7PrimaryTumour_ICGCDBPC20130205011_IlluminaIGNOutsourcing_NoCapture_Bwa_HiSeq.jpearson.bam	_EGAZ00001018716_2014_ICGC_130906_D81P8DQ1_0153_C2704ACXX.nopd.AOCS_055_ICGCDBDE20130916005.rsem.bam	False	False	112	172	91	14646
AOCS-056-1-X	ICGCDBLG2010062229TR	AOCS-056-2-3	AOCS_056_ICGC_DBPC_20130205_013	AOCS-056-1-X	primary tumour	Primary	Tumour	131206_EXTERN_0043_AC29RDACXX.nopd.AOCS_056_ICGCDBLG2010062229TR	ICGCDBPC20130205013	SA505328	OV-AU	AOCS-056-1-X	SP101528	AOCS-056-1	DO46331	AOCS-056	2108.0	94.0	>81%	PCAWG	PCAWG	Primary tumour - solid tissue		0	no treatment		fresh	frozen, vapor phase	no	8441/3		2.0	FIGO	III	AOCS	AOCS-056	solid	primary	False	False	0	_EGAZ00001018815_2014_ICGC_IcgcOvarian_AOCS056_1DNA_7PrimaryTumour_ICGCDBPC20130205013_IlluminaIGNOutsourcing_NoCapture_Bwa_HiSeq.jpearson.bam	EGAZ00001018562_2014_ICGC_131206_EXTERN_0043_AC29RDACXX.nopd.AOCS_056_ICGCDBLG2010062229TR.rsem.bam	False	False	55	150	16	6958
AOCS-057-1-2	EXTERNAOCS20140414001	AOCS-057-2-6	AOCS_057_ICGC_DBPC_20130205_015	AOCS-057-1-2	primary tumour	Primary	Tumour	140414_EXTERN_0192_C42UFACXX.nopd.AOCS_057_EXTERNAOCS20140414001	ICGCDBPC20130205015	SA505339	OV-AU	AOCS-057-1-2	SP101530	AOCS-057-1	DO46332	AOCS-057	2068.0	68.0	61-80%	PCAWG	PCAWG	Primary tumour - solid tissue		0	no treatment		fresh	frozen, vapor phase	no	8441/3	Silverberg	3.0	FIGO	III	AOCS	AOCS-057	solid	primary	False	False	0	_EGAZ00001018735_2014_ICGC_IcgcOvarian_AOCS057_1DNA_7PrimaryTumour_ICGCDBPC20130205015_IlluminaIGNOutsourcing_NoCapture_Bwa_HiSeq.jpearson.bam	EGAZ00001231087_20160726_OVAU_RNA_supp_140414_EXTERN_0192_C42UFACXX.nopd.AOCS_057_EXTERNAOCS20140414001.rsem.bam	False	False	41	130	61	6010
AOCS-058-1-5	ICGCDBLG2010062235TR	AOCS-058-2-9	AOCS_058_ICGC_DBPC_20130205_017	AOCS-058-1-5	primary tumour	Primary	Tumour	131206_EXTERN_0045_AC2KJBACXX.nopd.AOCS_058_ICGCDBLG2010062235TR	ICGCDBPC20130205017	SA505351	OV-AU	AOCS-058-1-5	SP101532	AOCS-058-1	DO46333	AOCS-058	1015.0	90.0	>81%	PCAWG	PCAWG	Primary tumour - solid tissue		0	no treatment		fresh	frozen, vapor phase	no	8441/3	Silverberg	3.0	FIGO	III	AOCS	AOCS-058	solid	primary	False	False	0	_EGAZ00001018812_2014_ICGC_IcgcOvarian_AOCS058_1DNA_7PrimaryTumour_ICGCDBPC20130205017_IlluminaIGNOutsourcing_NoCapture_Bwa_HiSeq.jpearson.bam	EGAZ00001018552_2014_ICGC_131206_EXTERN_0045_AC2KJBACXX.nopd.AOCS_058_ICGCDBLG2010062235TR.rsem.bam	False	False	83	149	32	8969
AOCS-059-1-8	ICGCDBDE20130916006	AOCS-059-2-1	AOCS_059_ICGC_DBPC_20130205_019	AOCS-059-1-8	primary tumour	Primary	Tumour	130906_D81P8DQ1_0157_C270DACXX.nopd.AOCS_059_ICGCDBDE20130916006	ICGCDBPC20130205019	SA505363	OV-AU	AOCS-059-1-8	SP101536	AOCS-059-1	DO46334	AOCS-059	1792.0	74.0	61-80%	PCAWG	PCAWG	Primary tumour - solid tissue		0	no treatment		fresh	frozen, vapor phase	no	8441/3	Silverberg	3.0	FIGO	III	AOCS	AOCS-059	solid	primary	False	False	0	EGAZ00001018614_2014_ICGC_IcgcOvarian_AOCS059_1DNA_7PrimaryTumour_ICGCDBPC20130205019_IlluminaIGNOutsourcing_NoCapture_Bwa_HiSeq.jpearson.bam	_EGAZ00001018747_2014_ICGC_130906_D81P8DQ1_0157_C270DACXX.nopd.AOCS_059_ICGCDBDE20130916006.rsem.bam	False	False	26	41	24	3687
AOCS-060-1-5	ICGCDBDE20130916007	AOCS-060-2-9	AOCS_060_ICGC_DBPC_20130205_021	AOCS-060-1-5	primary tumour	Primary	Tumour	130906_D81P8DQ1_0157_C270DACXX.nopd.AOCS_060_ICGCDBDE20130916007	ICGCDBPC20130205021	SA505379	OV-AU	AOCS-060-1-5	SP101540	AOCS-060-1	DO46336	AOCS-060	1822.0	83.0	>81%	PCAWG	PCAWG	Primary tumour - solid tissue		0	no treatment		fresh	frozen, vapor phase	no	8441/3		2.0	FIGO	IV	AOCS	AOCS-060	solid	primary	False	False	0	_EGAZ00001018805_2014_ICGC_IcgcOvarian_AOCS060_1DNA_7PrimaryTumour_ICGCDBPC20130205021_IlluminaIGNOutsourcing_NoCapture_Bwa_HiSeq.jpearson.bam	_EGAZ00001018620_2014_ICGC_130906_D81P8DQ1_0157_C270DACXX.nopd.AOCS_060_ICGCDBDE20130916007.rsem.bam	False	False	45	95	62	4470
AOCS-061-1-8	ICGCDBDE20130916008	AOCS-061-2-1	AOCS_061_ICGC_DBPC_20130205_023	AOCS-061-1-8	primary tumour	Primary	Tumour	130906_D81P8DQ1_0153_C2704ACXX.nopd.AOCS_061_ICGCDBDE20130916008	ICGCDBPC20130205023	SA505389	OV-AU	AOCS-061-1-8	SP101544	AOCS-061-1	DO46338	AOCS-061	1898.0	96.0	>81%	PCAWG	PCAWG	Primary tumour - solid tissue		0	no treatment		fresh	frozen, vapor phase	no	8441/3	Silverberg	3.0	FIGO	III	AOCS	AOCS-061	solid	primary	False	False	0	_EGAZ00001018618_2014_ICGC_IcgcOvarian_AOCS061_1DNA_7PrimaryTumour_ICGCDBPC20130205023_IlluminaIGNOutsourcing_NoCapture_Bwa_HiSeq.jpearson.bam	_EGAZ00001018690_2014_ICGC_130906_D81P8DQ1_0153_C2704ACXX.nopd.AOCS_061_ICGCDBDE20130916008.rsem.bam	False	False	50	78	23	6131
AOCS-063-1-3	ICGCDBDE20130916009	AOCS-063-2-7	AOCS_063_ICGC_DBPC_20130205_025	AOCS-063-1-3	primary tumour	Primary	Tumour	130906_D81P8DQ1_0153_C2704ACXX.nopd.AOCS_063_ICGCDBDE20130916009	ICGCDBPC20130205025	SA505404	OV-AU	AOCS-063-1-3	SP101548	AOCS-063-1	DO46340	AOCS-063	1877.0	70.0	61-80%	PCAWG	PCAWG	Primary tumour - solid tissue		0	no treatment		fresh	frozen, vapor phase	no	8441/3	Silverberg	3.0	FIGO	III	AOCS	AOCS-063	solid	primary	False	False	0	_EGAZ00001018645_2014_ICGC_IcgcOvarian_AOCS063_1DNA_7PrimaryTumour_ICGCDBPC20130205025_IlluminaIGNOutsourcing_NoCapture_Bwa_HiSeq.jpearson.bam	_EGAZ00001018789_2014_ICGC_130906_D81P8DQ1_0153_C2704ACXX.nopd.AOCS_063_ICGCDBDE20130916009.rsem.bam	False	False	54	147	54	6468
AOCS-064-1-6	ICGCDBLG2010062214TR	AOCS-064-2-X	AOCS_064_ICGC_DBPC_20130205_028	AOCS-064-1-6	primary tumour	Primary	Tumour	131206_EXTERN_0043_AC29RDACXX.nopd.AOCS_064_ICGCDBLG2010062214TR	ICGCDBPC20130205028	SA505416	OV-AU	AOCS-064-1-6	SP101552	AOCS-064-1	DO46342	AOCS-064	1427.0	91.0	>81%	PCAWG	PCAWG	Primary tumour - solid tissue		0	no treatment		fresh	frozen, vapor phase	no	8441/3	Silverberg	3.0	FIGO	III	AOCS	AOCS-064	solid	primary	False	False	0	EGAZ00001018537_2014_ICGC_IcgcOvarian_AOCS064_1DNA_7PrimaryTumour_ICGCDBPC20130205028_IlluminaIGNOutsourcing_NoCapture_Bwa_HiSeq.jpearson.bam	_EGAZ00001018592_2014_ICGC_131206_EXTERN_0043_AC29RDACXX.nopd.AOCS_064_ICGCDBLG2010062214TR.rsem.bam	True	True	126	431	72	16697
AOCS-064-3-3	ICGCDBLG2010062215FR	AOCS-064-4-7	AOCS_064_ICGC_DBPC_20130205_026	AOCS-064-3-3	recurrent ascitic fluid	Recurrence	Ascites	131206_EXTERN_0043_AC29RDACXX.nopd.AOCS_064_ICGCDBLG2010062215FR	ICGCDBPC20130205026	SA505424	OV-AU	AOCS-064-3-3	SP101554	AOCS-064-13	DO46342	AOCS-064	85.0	99.0	>81%			Recurrent tumour - other	recurrent ascitic fluid	1301	other therapy	Surgery and Chemotherapy	fresh	frozen, vapor phase	no	8140/3					AOCS	AOCS-064	ascites	recurrence	True	False	1301	_EGAZ00001018578_2014_ICGC_IcgcOvarian_AOCS064_1DNA_12Ascites_ICGCDBPC20130205026_IlluminaIGNOutsourcing_NoCapture_Bwa_HiSeq.jpearson.bam	_EGAZ00001018655_2014_ICGC_131206_EXTERN_0043_AC29RDACXX.nopd.AOCS_064_ICGCDBLG2010062215FR.rsem.bam	True	True	164	610	227	23265
AOCS-065-1-9	ICGCDBLG2010062219TR	AOCS-065-2-2	AOCS_065_ICGC_DBPC_20130205_031	AOCS-065-1-9	primary tumour	Primary	Tumour	131206_EXTERN_0045_AC2KJBACXX.nopd.AOCS_065_ICGCDBLG2010062219TR	ICGCDBPC20130205031	SA505437	OV-AU	AOCS-065-1-9	SP101558	AOCS-065-1	DO46344	AOCS-065	1352.0	80.0	61-80%	PCAWG	PCAWG	Primary tumour - solid tissue		0	no treatment		fresh	frozen, vapor phase	no	8441/3	Silverberg	3.0	FIGO	III	AOCS	AOCS-065	solid	primary	False	False	0	_EGAZ00001018722_2014_ICGC_IcgcOvarian_AOCS065_1DNA_7PrimaryTumour_ICGCDBPC20130205031_IlluminaIGNOutsourcing_NoCapture_Bwa_HiSeq.jpearson.bam	_EGAZ00001018717_2014_ICGC_131206_EXTERN_0045_AC2KJBACXX.nopd.AOCS_065_ICGCDBLG2010062219TR.rsem.bam	True	True	40	100	60	5981
AOCS-065-3-6	ICGCDBLG2010062220FR	AOCS-065-4-X	AOCS_065_ICGC_DBPC_20130607_008	AOCS-065-3-6	recurrent ascitic fluid	Recurrence	Ascites	131206_EXTERN_0045_AC2KJBACXX.nopd.AOCS_065_ICGCDBLG2010062220FR	ICGCDBPC20130607008	SA505446	OV-AU	AOCS-065-3-6	SP101560	AOCS-065-13	DO46344	AOCS-065	933.0	96.0	>81%			Recurrent tumour - other	recurrent ascitic fluid	420	other therapy	Surgery and Chemotherapy	fresh	frozen, vapor phase	no	8140/3					AOCS	AOCS-065	ascites	recurrence	True	False	420	_EGAZ00001018583_2014_ICGC_IcgcOvarian_AOCS065_1DNA_12Ascites_ICGCDBPC20130607008_IlluminaIGNOutsourcing_NoCapture_Bwa_HiSeq.jpearson.bam	_EGAZ00001018669_2014_ICGC_131206_EXTERN_0045_AC2KJBACXX.nopd.AOCS_065_ICGCDBLG2010062220FR.rsem.bam	True	True	49	118	61	7270
AOCS-075-1-0	ICGCDBDE20130916010	AOCS-075-2-4	AOCS_075_ICGC_DBPC_20130205_033	AOCS-075-1-0	primary tumour	Primary	Tumour	130906_D81P8DQ1_0157_C270DACXX.nopd.AOCS_075_ICGCDBDE20130916010	ICGCDBPC20130205033	SA505458	OV-AU	AOCS-075-1-0	SP101564	AOCS-075-1	DO46346	AOCS-075	1610.0	85.0	>81%	PCAWG	PCAWG	Primary tumour - solid tissue		0	no treatment		fresh	frozen, vapor phase	no	8441/3	Silverberg	3.0	FIGO	III	AOCS	AOCS-075	solid	primary	False	False	0	_EGAZ00001018662_2014_ICGC_IcgcOvarian_AOCS075_1DNA_7PrimaryTumour_ICGCDBPC20130205033_IlluminaIGNOutsourcing_NoCapture_Bwa_HiSeq.jpearson.bam	_EGAZ00001018736_2014_ICGC_130906_D81P8DQ1_0157_C270DACXX.nopd.AOCS_075_ICGCDBDE20130916010.rsem.bam	False	False	32	78	43	4851
AOCS-076-1-3	ICGCDBDE20130916011	AOCS-076-2-7	AOCS_076_ICGC_DBPC_20130205_035	AOCS-076-1-3	primary tumour	Primary	Tumour	130906_D81P8DQ1_0157_C270DACXX.nopd.AOCS_076_ICGCDBDE20130916011	ICGCDBPC20130205035	SA505475	OV-AU	AOCS-076-1-3	SP101568	AOCS-076-1	DO46348	AOCS-076	1828.0	58.0	41-60%	PCAWG	PCAWG	Primary tumour - solid tissue		0	no treatment		fresh	frozen, vapor phase	no	8441/3	Silverberg	3.0	FIGO	IV	AOCS	AOCS-076	solid	primary	False	False	0	_EGAZ00001018695_2014_ICGC_IcgcOvarian_AOCS076_1DNA_7PrimaryTumour_ICGCDBPC20130205035_IlluminaIGNOutsourcing_NoCapture_Bwa_HiSeq.jpearson.bam	EGAZ00001018534_2014_ICGC_130906_D81P8DQ1_0157_C270DACXX.nopd.AOCS_076_ICGCDBDE20130916011.rsem.bam	False	False	50	86	35	6103
AOCS-077-1-6	ICGCDBDE20130916012	AOCS-077-2-X	AOCS_077_ICGC_DBPC_20130205_037	AOCS-077-1-6	primary tumour	Primary	Tumour	130906_D81P8DQ1_0153_C2704ACXX.nopd.AOCS_077_ICGCDBDE20130916012	ICGCDBPC20130205037	SA505492	OV-AU	AOCS-077-1-6	SP101572	AOCS-077-1	DO46350	AOCS-077	1779.0	53.0	41-60%	PCAWG	PCAWG	Primary tumour - solid tissue		75	other therapy	Surgery and Chemotherapy	fresh	frozen, vapor phase	no	8441/3	Silverberg	3.0	FIGO	III	AOCS	AOCS-077	solid	primary	True	False	75	EGAZ00001018535_2014_ICGC_IcgcOvarian_AOCS077_1DNA_7PrimaryTumour_ICGCDBPC20130205037_IlluminaIGNOutsourcing_NoCapture_Bwa_HiSeq.jpearson.bam	_EGAZ00001018615_2014_ICGC_130906_D81P8DQ1_0153_C2704ACXX.nopd.AOCS_077_ICGCDBDE20130916012.rsem.bam	False	False	36	85	16	3010
AOCS-078-1-9	ICGCDBDE20130916013	AOCS-078-2-2	AOCS_078_ICGC_DBPC_20130205_126	AOCS-078-1-9	primary tumour	Primary	Tumour	130906_D81P8DQ1_0153_C2704ACXX.nopd.AOCS_078_ICGCDBDE20130916013	ICGCDBPC20130205126	SA505503	OV-AU	AOCS-078-1-9	SP101576	AOCS-078-1	DO46352	AOCS-078	1849.0	84.0	>81%	PCAWG	PCAWG	Primary tumour - solid tissue		0	no treatment		fresh	frozen, vapor phase	no	8441/3	Silverberg	3.0	FIGO	III	AOCS	AOCS-078	solid	primary	False	False	0	_EGAZ00001018599_2014_ICGC_IcgcOvarian_AOCS078_1DNA_7PrimaryTumour_ICGCDBPC20130205126_IlluminaIGNOutsourcing_NoCapture_Bwa_HiSeq.jpearson.bam	_EGAZ00001018638_2014_ICGC_130906_D81P8DQ1_0153_C2704ACXX.nopd.AOCS_078_ICGCDBDE20130916013.rsem.bam	False	False	86	178	74	8848
AOCS-079-1-1	ICGCDBDE20130916014	AOCS-079-2-5	AOCS_079_ICGC_DBPC_20130205_039	AOCS-079-1-1	primary tumour	Primary	Tumour	130906_D81P8DQ1_0157_C270DACXX.nopd.AOCS_079_ICGCDBDE20130916014	ICGCDBPC20130205039	SA505516	OV-AU	AOCS-079-1-1	SP101580	AOCS-079-1	DO46354	AOCS-079	1758.0	77.0	61-80%	PCAWG	PCAWG	Primary tumour - solid tissue		0	no treatment		fresh	frozen, vapor phase	no	8441/3	Silverberg	3.0	FIGO	III	AOCS	AOCS-079	solid	primary	False	False	0	_EGAZ00001018739_2014_ICGC_IcgcOvarian_AOCS079_1DNA_7PrimaryTumour_ICGCDBPC20130205039_IlluminaIGNOutsourcing_NoCapture_Bwa_HiSeq.jpearson.bam	_EGAZ00001018569_2014_ICGC_130906_D81P8DQ1_0157_C270DACXX.nopd.AOCS_079_ICGCDBDE20130916014.rsem.bam	False	False	68	198	69	6798
AOCS-080-1-9	ICGCDBLG2010102737TR	AOCS-080-2-2	AOCS_080_ICGC_DBPC_20130205_041	AOCS-080-1-9	primary tumour	Primary	Tumour	131206_EXTERN_0043_AC29RDACXX.nopd.AOCS_080_ICGCDBLG2010102737TR	ICGCDBPC20130205041	SA505529	OV-AU	AOCS-080-1-9	SP101584	AOCS-080-1	DO46356	AOCS-080	1708.0	97.0	>81%	PCAWG	PCAWG	Primary tumour - solid tissue		0	no treatment		fresh	frozen, vapor phase	no	8441/3	Silverberg	3.0	FIGO	III	AOCS	AOCS-080	solid	primary	False	False	0	_EGAZ00001018768_2014_ICGC_IcgcOvarian_AOCS080_1DNA_7PrimaryTumour_ICGCDBPC20130205041_IlluminaIGNOutsourcing_NoCapture_Bwa_HiSeq.jpearson.bam	_EGAZ00001018731_2014_ICGC_131206_EXTERN_0043_AC29RDACXX.nopd.AOCS_080_ICGCDBLG2010102737TR.rsem.bam	False	False	56	130	19	6931
AOCS-081-1-1	ICGCDBDE20130916015	AOCS-081-2-5	AOCS_081_ICGC_DBPC_20130205_043	AOCS-081-1-1	primary tumour	Primary	Tumour	130906_D81P8DQ1_0153_C2704ACXX.nopd.AOCS_081_ICGCDBDE20130916015	ICGCDBPC20130205043	SA505540	OV-AU	AOCS-081-1-1	SP101588	AOCS-081-1	DO46358	AOCS-081	2263.0	86.0	>81%	PCAWG	PCAWG	Primary tumour - solid tissue		0	no treatment		fresh	frozen, vapor phase	no	8441/3	Silverberg	3.0	FIGO	III	AOCS	AOCS-081	solid	primary	False	False	0	_EGAZ00001018685_2014_ICGC_IcgcOvarian_AOCS081_1DNA_7PrimaryTumour_ICGCDBPC20130205043_IlluminaIGNOutsourcing_NoCapture_Bwa_HiSeq.jpearson.bam	EGAZ00001018527_2014_ICGC_130906_D81P8DQ1_0153_C2704ACXX.nopd.AOCS_081_ICGCDBDE20130916015.rsem.bam	False	False	38	100	39	6673
AOCS-083-1-7	ICGCDBDE20130916016	AOCS-083-2-0	AOCS_083_ICGC_DBPC_20130205_045	AOCS-083-1-7	primary tumour	Primary	Tumour	130906_D81P8DQ1_0157_C270DACXX.nopd.AOCS_083_ICGCDBDE20130916016	ICGCDBPC20130205045	SA505551	OV-AU	AOCS-083-1-7	SP101592	AOCS-083-1	DO46360	AOCS-083	2445.0	88.0	>81%	PCAWG	PCAWG	Primary tumour - solid tissue		4	surgery		fresh	frozen, vapor phase	no	8441/3		3.0	FIGO	IV	AOCS	AOCS-083	solid	primary	False	False	4	_EGAZ00001018732_2014_ICGC_IcgcOvarian_AOCS083_1DNA_7PrimaryTumour_ICGCDBPC20130205045_IlluminaIGNOutsourcing_NoCapture_Bwa_HiSeq.jpearson.bam	_EGAZ00001018626_2014_ICGC_130906_D81P8DQ1_0157_C270DACXX.nopd.AOCS_083_ICGCDBDE20130916016.rsem.bam	False	False	54	27	5	6432
AOCS-084-1-X	ICGCDBDE20130916017	AOCS-084-2-3	AOCS_084_ICGC_DBPC_20130205_047	AOCS-084-1-X	primary tumour	Primary	Tumour	130906_D81P8DQ1_0158_D2B80ACXX.nopd.AOCS_084_ICGCDBDE20130916017	ICGCDBPC20130205047	SA505563	OV-AU	AOCS-084-1-X	SP101596	AOCS-084-1	DO46362	AOCS-084	1940.0	84.0	>81%	PCAWG	PCAWG	Primary tumour - solid tissue		0	no treatment		fresh	frozen, vapor phase	no	8441/3	Silverberg	3.0	FIGO	III	AOCS	AOCS-084	solid	primary	False	False	0	_EGAZ00001018591_2014_ICGC_IcgcOvarian_AOCS084_1DNA_7PrimaryTumour_ICGCDBPC20130205047_IlluminaIGNOutsourcing_NoCapture_Bwa_HiSeq.jpearson.bam	_EGAZ00001018742_2014_ICGC_130906_D81P8DQ1_0158_D2B80ACXX.nopd.AOCS_084_ICGCDBDE20130916017.rsem.bam	False	False	35	64	18	5039
AOCS-085-1-2	ICGCDBDE20130916018	AOCS-085-2-6	AOCS_085_ICGC_DBPC_20130205_049	AOCS-085-1-2	primary tumour	Primary	Tumour	130906_D81P8DQ1_0158_D2B80ACXX.nopd.AOCS_085_ICGCDBDE20130916018	ICGCDBPC20130205049	SA505577	OV-AU	AOCS-085-1-2	SP101600	AOCS-085-1	DO46364	AOCS-085	1344.0	74.0	61-80%	PCAWG	PCAWG	Primary tumour - solid tissue		0	no treatment		fresh	frozen, vapor phase	no	8441/3	Silverberg	3.0	FIGO	III	AOCS	AOCS-085	solid	primary	False	False	0	_EGAZ00001018765_2014_ICGC_IcgcOvarian_AOCS085_1DNA_7PrimaryTumour_ICGCDBPC20130205049_IlluminaIGNOutsourcing_NoCapture_Bwa_HiSeq.jpearson.bam	_EGAZ00001018572_2014_ICGC_130906_D81P8DQ1_0158_D2B80ACXX.nopd.AOCS_085_ICGCDBDE20130916018.rsem.bam	False	False	12	26	21	2136
AOCS-086-1-5	ICGCDBLG2010102755TR	AOCS-086-2-9	AOCS_086_ICGC_DBPC_20130205_052	AOCS-086-1-5	primary tumour	Primary	Tumour	131206_EXTERN_0043_AC29RDACXX.nopd.AOCS_086_ICGCDBLG2010102755TR	ICGCDBPC20130205052	SA505591	OV-AU	AOCS-086-1-5	SP101604	AOCS-086-1	DO46366	AOCS-086	2241.0	64.0	61-80%	PCAWG	PCAWG	Primary tumour - solid tissue		0	no treatment		fresh	frozen, vapor phase	no	8441/3	Silverberg	3.0	FIGO	III	AOCS	AOCS-086	solid	primary	False	False	0	_EGAZ00001018833_2014_ICGC_IcgcOvarian_AOCS086_1DNA_7PrimaryTumour_ICGCDBPC20130205052_IlluminaIGNOutsourcing_NoCapture_Bwa_HiSeq.jpearson.bam	_EGAZ00001018634_2014_ICGC_131206_EXTERN_0043_AC29RDACXX.nopd.AOCS_086_ICGCDBLG2010102755TR.rsem.bam	True	True	62	225	28	6303
AOCS-086-3-2	ICGCDBLG2010102759FR	AOCS-086-4-6	AOCS_086_ICGC_DBPC_20130205_050	AOCS-086-3-2	recurrent ascitic fluid	Recurrence	Ascites	131206_EXTERN_0043_AC29RDACXX.nopd.AOCS_086_ICGCDBLG2010102759FR	ICGCDBPC20130205050	SA505600	OV-AU	AOCS-086-3-2	SP101606	AOCS-086-13	DO46366	AOCS-086	14.0	84.0	>81%			Recurrent tumour - other	recurrent ascitic fluid	2009	other therapy	Surgery and Chemotherapy	fresh	frozen, vapor phase	no	8140/3					AOCS	AOCS-086	ascites	recurrence	True	False	2009	_EGAZ00001018649_2014_ICGC_IcgcOvarian_AOCS086_1DNA_12Ascites_ICGCDBPC20130205050_IlluminaIGNOutsourcing_NoCapture_Bwa_HiSeq.jpearson.bam	_EGAZ00001018814_2014_ICGC_131206_EXTERN_0043_AC29RDACXX.nopd.AOCS_086_ICGCDBLG2010102759FR.rsem.bam	True	True	133	449	179	14169
AOCS-088-1-0	ICGCDBLG2010102757TR	AOCS-088-2-4	AOCS_088_ICGC_DBPC_20130701_004	AOCS-088-1-0	primary tumour	Primary	Tumour	131206_EXTERN_0044_AC2JWTACXX.nopd.AOCS_088_ICGCDBLG2010102757TR	ICGCDBPC20130701004	SA505613	OV-AU	AOCS-088-1-0	SP101610	AOCS-088-1	DO46368	AOCS-088	2855.0	72.0	61-80%	PCAWG	PCAWG	Primary tumour - solid tissue		0	no treatment		fresh	frozen, vapor phase	no	8441/3		3.0	FIGO	III	AOCS	AOCS-088	solid	primary	False	False	0	_EGAZ00001018666_2014_ICGC_IcgcOvarian_AOCS088_1DNA_7PrimaryTumour_ICGCDBPC20130701004_IlluminaIGNOutsourcing_NoCapture_Bwa_HiSeq.jpearson.bam	_EGAZ00001018647_2014_ICGC_131206_EXTERN_0044_AC2JWTACXX.nopd.AOCS_088_ICGCDBLG2010102757TR.rsem.bam	True	True	50	156	63	6545
AOCS-088-3-8	ICGCDBLG2010102761FR	AOCS-088-4-1	AOCS_088_ICGC_DBPC_20130701_005	AOCS-088-3-8	recurrent ascitic fluid	Recurrence	Ascites	131206_EXTERN_0044_AC2JWTACXX.nopd.AOCS_088_ICGCDBLG2010102761FR	ICGCDBPC20130701005	SA505620	OV-AU	AOCS-088-3-8	SP101612	AOCS-088-13	DO46368	AOCS-088	60.0	100.0	>81%			Recurrent tumour - other	recurrent ascitic fluid	2712	other therapy	Surgery and Chemotherapy	fresh	frozen, vapor phase	no	8140/3					AOCS	AOCS-088	ascites	recurrence	True	False	2712	EGAZ00001018540_2014_ICGC_IcgcOvarian_AOCS088_1DNA_12Ascites_ICGCDBPC20130701005_IlluminaIGNOutsourcing_NoCapture_Bwa_HiSeq.jpearson.bam	_EGAZ00001018745_2014_ICGC_131206_EXTERN_0044_AC2JWTACXX.nopd.AOCS_088_ICGCDBLG2010102761FR.rsem.bam	True	True	146	340	153	17622
AOCS-090-1-0	ICGCDBDE20131122010	AOCS-090-2-4	AOCS_090_ICGC_DBPC_20130205_055	AOCS-090-1-0	primary tumour	Primary	Tumour	131206_EXTERN_0044_AC2JWTACXX.nopd.AOCS_090_ICGCDBDE20131122010	ICGCDBPC20130205055	SA505633	OV-AU	AOCS-090-1-0	SP101616	AOCS-090-1	DO46370	AOCS-090	2429.0	92.0	>81%	PCAWG	PCAWG	Primary tumour - solid tissue		0	no treatment		fresh	frozen, vapor phase	no	8441/3	Silverberg	3.0	FIGO	III	AOCS	AOCS-090	solid	primary	False	False	0	EGAZ00001018553_2014_ICGC_IcgcOvarian_AOCS090_1DNA_7PrimaryTumour_ICGCDBPC20130205055_IlluminaIGNOutsourcing_NoCapture_Bwa_HiSeq.jpearson.bam	_EGAZ00001018683_2014_ICGC_131206_EXTERN_0044_AC2JWTACXX.nopd.AOCS_090_ICGCDBDE20131122010.rsem.bam	False	False	87	172	38	11914
AOCS-091-1-3	ICGCDBDE20131122025	AOCS-091-2-7	AOCS_091_ICGC_DBPC_20130205_058	AOCS-091-1-3	primary tumour	Primary	Tumour	131206_EXTERN_0045_AC2KJBACXX.nopd.AOCS_091_ICGCDBDE20131122025	ICGCDBPC20130205058	SA505654	OV-AU	AOCS-091-1-3	SP101622	AOCS-091-1	DO46372	AOCS-091	1263.0	93.0	>81%	PCAWG	PCAWG	Primary tumour - solid tissue		0	no treatment		fresh	frozen, vapor phase	no	8441/3		3.0	FIGO	III	AOCS	AOCS-091	solid	primary	False	False	0	EGAZ00001018525_2014_ICGC_IcgcOvarian_AOCS091_1DNA_7PrimaryTumour_ICGCDBPC20130205058_IlluminaIGNOutsourcing_NoCapture_Bwa_HiSeq.jpearson.bam	_EGAZ00001018820_2014_ICGC_131206_EXTERN_0045_AC2KJBACXX.nopd.AOCS_091_ICGCDBDE20131122025.rsem.bam	True	True	97	385	156	10442
AOCS-091-3-0	ICGCDBDE20131122026	AOCS-091-4-4	AOCS_091_ICGC_DBPC_20130205_056	AOCS-091-3-0	recurrent ascitic fluid	Recurrence	Ascites	131206_EXTERN_0045_AC2KJBACXX.nopd.AOCS_091_ICGCDBDE20131122026	ICGCDBPC20130205056	SA505663	OV-AU	AOCS-091-3-0	SP101624	AOCS-091-13	DO46372	AOCS-091	482.0	76.0	61-80%			Recurrent tumour - other	recurrent ascitic fluid	1206	other therapy	Surgery and Chemotherapy	fresh	frozen, vapor phase	no	8140/3					AOCS	AOCS-091	ascites	recurrence	True	False	1206	_EGAZ00001018706_2014_ICGC_IcgcOvarian_AOCS091_1DNA_12Ascites_ICGCDBPC20130205056_IlluminaIGNOutsourcing_NoCapture_Bwa_HiSeq.jpearson.bam	_EGAZ00001018759_2014_ICGC_131206_EXTERN_0045_AC2KJBACXX.nopd.AOCS_091_ICGCDBDE20131122026.rsem.bam	True	True	78	217	114	11459
AOCS-092-1-6	ICGCDBDE20131122027	AOCS-092-2-X	AOCS_092_ICGC_DBPC_20130205_061	AOCS-092-1-6	primary tumour	Primary	Tumour	131206_EXTERN_0045_AC2KJBACXX.nopd.AOCS_092_ICGCDBDE20131122027	ICGCDBPC20130205061	SA505676	OV-AU	AOCS-092-1-6	SP101628	AOCS-092-1	DO46374	AOCS-092	963.0	83.0	>81%	PCAWG	PCAWG	Primary tumour - solid tissue		0	no treatment		fresh	frozen, vapor phase	no	8441/3	Silverberg	3.0	FIGO	III	AOCS	AOCS-092	solid	primary	False	False	0	_EGAZ00001018579_2014_ICGC_IcgcOvarian_AOCS092_1DNA_7PrimaryTumour_ICGCDBPC20130205061_IlluminaIGNOutsourcing_NoCapture_Bwa_HiSeq.jpearson.bam	_EGAZ00001018723_2014_ICGC_131206_EXTERN_0045_AC2KJBACXX.nopd.AOCS_092_ICGCDBDE20131122027.rsem.bam	True	True	79	48	23	8192
AOCS-092-3-3	ICGCDBDE20131122028	AOCS-092-4-7	AOCS_092_ICGC_DBPC_20130205_059	AOCS-092-3-3	recurrent ascitic fluid	Recurrence	Ascites	131206_EXTERN_0045_AC2KJBACXX.nopd.AOCS_092_ICGCDBDE20131122028	ICGCDBPC20130205059	SA505685	OV-AU	AOCS-092-3-3	SP101630	AOCS-092-13	DO46374	AOCS-092	63.0	89.0	>81%			Recurrent tumour - other	recurrent ascitic fluid	1370	other therapy	Surgery and Chemotherapy	fresh	frozen, vapor phase	no	8140/3					AOCS	AOCS-092	ascites	recurrence	True	False	1370	_EGAZ00001018817_2014_ICGC_IcgcOvarian_AOCS092_1DNA_12Ascites_ICGCDBPC20130205059_IlluminaIGNOutsourcing_NoCapture_Bwa_HiSeq.jpearson.bam	_EGAZ00001018793_2014_ICGC_131206_EXTERN_0045_AC2KJBACXX.nopd.AOCS_092_ICGCDBDE20131122028.rsem.bam	True	True	127	71	30	15850
AOCS-093-1-9	ICGCDBDE20131122001	AOCS-093-2-2	AOCS_093_ICGC_DBPC_20130205_064	AOCS-093-1-9	primary tumour	Primary	Tumour	131206_EXTERN_0043_AC29RDACXX.nopd.AOCS_093_ICGCDBDE20131122001	ICGCDBPC20130205064	SA505702	OV-AU	AOCS-093-1-9	SP101634	AOCS-093-1	DO46376	AOCS-093	512.0	61.0	61-80%	PCAWG	PCAWG	Primary tumour - solid tissue		0	no treatment		fresh	frozen, vapor phase	no	8441/3	Silverberg	3.0	FIGO	III	AOCS	AOCS-093	solid	primary	False	False	0	EGAZ00001018547_2014_ICGC_IcgcOvarian_AOCS093_1DNA_7PrimaryTumour_ICGCDBPC20130205064_IlluminaIGNOutsourcing_NoCapture_Bwa_HiSeq.jpearson.bam	_EGAZ00001018798_2014_ICGC_131206_EXTERN_0043_AC29RDACXX.nopd.AOCS_093_ICGCDBDE20131122001.rsem.bam	True	True	66	185	62	8289
AOCS-093-3-6	ICGCDBDE20131122002	AOCS-093-4-X	AOCS_093_ICGC_DBPC_20130205_062	AOCS-093-3-6	recurrent ascitic fluid	Recurrence	Ascites	131206_EXTERN_0043_AC29RDACXX.nopd.AOCS_093_ICGCDBDE20131122002	ICGCDBPC20130205062	SA505710	OV-AU	AOCS-093-3-6	SP101638	AOCS-093-13	DO46376	AOCS-093	90.0	96.0	>81%			Recurrent tumour - other	recurrent ascitic fluid	1361	other therapy	Surgery and Chemotherapy	fresh	frozen, vapor phase	no	8140/3					AOCS	AOCS-093	ascites	recurrence	True	False	1361	EGAZ00001018539_2014_ICGC_IcgcOvarian_AOCS093_1DNA_12Ascites_ICGCDBPC20130205062_IlluminaIGNOutsourcing_NoCapture_Bwa_HiSeq.jpearson.bam	_EGAZ00001018774_2014_ICGC_131206_EXTERN_0043_AC29RDACXX.nopd.AOCS_093_ICGCDBDE20131122002.rsem.bam	True	True	109	351	158	13895
AOCS-093-8-4	EXTERNAOCS20140227001	AOCS-093-8-4	AOCS_093_ICGC_DBDE_20131003_001	AOCS-093-8-4	primary ascitic fluid	Primary	Ascites	140227_EXTERN_0128_AC2V5YACXX.nopd.AOCS_093_EXTERNAOCS20140227001	ICGCDBDE20131003001	SA505723	OV-AU	AOCS-093-8-4	SP101636	AOCS-093-12	DO46376	AOCS-093	123.0	99.0	>81%			Primary tumour - other	primary ascitic fluid	0	no treatment		fresh	frozen, vapor phase	no	8140/3					AOCS	AOCS-093	ascites	primary	False	False	0	EGAZ00001018549_2014_ICGC_IcgcOvarian_AOCS093_1DNA_12Ascites_ICGCDBDE20131003001_IlluminaIGNOutsourcing_NoCapture_Bwa_HiSeq.jpearson.bam	_EGAZ00001018782_2014_ICGC_140227_EXTERN_0128_AC2V5YACXX.nopd.AOCS_093_EXTERNAOCS20140227001.rsem.bam	True	True	78	268	113	9521
AOCS-094-1-1	ICGCDBDE20130916019	AOCS-094-2-5	AOCS_094_ICGC_DBPC_20130205_067	AOCS-094-1-1	primary tumour	Primary	Tumour	130906_D81P8DQ1_0153_C2704ACXX.nopd.AOCS_094_ICGCDBDE20130916019	ICGCDBPC20130205067	SA505730	OV-AU	AOCS-094-1-1	SP101642	AOCS-094-1	DO46378	AOCS-094	3236.0	88.0	>81%	PCAWG	PCAWG	Primary tumour - solid tissue		0	no treatment		fresh	frozen, vapor phase	no	8441/3	Silverberg	3.0	FIGO	III	AOCS	AOCS-094	solid	primary	False	False	0	_EGAZ00001018719_2014_ICGC_IcgcOvarian_AOCS094_1DNA_7PrimaryTumour_ICGCDBPC20130205067_IlluminaIGNOutsourcing_NoCapture_Bwa_HiSeq.jpearson.bam	_EGAZ00001018692_2014_ICGC_130906_D81P8DQ1_0153_C2704ACXX.nopd.AOCS_094_ICGCDBDE20130916019.rsem.bam	True	True	159	364	134	16813
AOCS-094-6-X	ICGCDBDE20130916020	AOCS-094-4-2	AOCS_094_ICGC_DBPC_20130205_066	AOCS-094-6-X	tumour local recurrence	Recurrence	Tumour	130906_D81P8DQ1_0153_C2704ACXX.nopd.AOCS_094_ICGCDBDE20130916020	ICGCDBPC20130205066	SA505747	OV-AU	AOCS-094-6-X	SP106641	AOCS-094-2	DO46378	AOCS-094	2478.0	94.0	>81%			Recurrent tumour - solid tissue		758	other therapy	Surgery and Chemotherapy	fresh	frozen, vapor phase	no	8140/3					AOCS	AOCS-094	solid	recurrence	True	False	758	_EGAZ00001018607_2014_ICGC_IcgcOvarian_AOCS094_1DNA_14TumourLocalRecurrence_ICGCDBPC20130205066_IlluminaIGNOutsourcing_NoCapture_Bwa_HiSeq.jpearson.bam	_EGAZ00001018571_2014_ICGC_130906_D81P8DQ1_0153_C2704ACXX.nopd.AOCS_094_ICGCDBDE20130916020.rsem.bam	True	True	125	303	81	13395
AOCS-095-1-4	ICGCDBDE20131122003	AOCS-095-2-8	AOCS_095_ICGC_DBPC_20130607_007	AOCS-095-1-4	primary tumour	Primary	Tumour	131206_EXTERN_0043_AC29RDACXX.nopd.AOCS_095_ICGCDBDE20131122003	ICGCDBPC20130607007	SA505750	OV-AU	AOCS-095-1-4	SP101648	AOCS-095-1	DO46380	AOCS-095	1931.0	88.0	>81%	PCAWG	PCAWG	Primary tumour - solid tissue		0	no treatment		fresh	frozen, vapor phase	no	8441/3		3.0	FIGO	III	AOCS	AOCS-095	solid	primary	False	False	0	_EGAZ00001018788_2014_ICGC_IcgcOvarian_AOCS095_1DNA_7PrimaryTumour_ICGCDBPC20130607007_IlluminaIGNOutsourcing_NoCapture_Bwa_HiSeq.jpearson.bam	_EGAZ00001018751_2014_ICGC_131206_EXTERN_0043_AC29RDACXX.nopd.AOCS_095_ICGCDBDE20131122003.rsem.bam	True	True	57	221	66	7696
AOCS-095-3-1	ICGCDBDE20131122004	AOCS-095-4-5	AOCS_095_ICGC_DBPC_20130205_068	AOCS-095-3-1	recurrent ascitic fluid	Recurrence	Ascites	131206_EXTERN_0043_AC29RDACXX.nopd.AOCS_095_ICGCDBDE20131122004	ICGCDBPC20130205068	SA505762	OV-AU	AOCS-095-3-1	SP101650	AOCS-095-13	DO46380	AOCS-095	27.0	99.0	>81%			Recurrent tumour - other	recurrent ascitic fluid	1161	other therapy	Surgery and Chemotherapy	fresh	frozen, vapor phase	no	8140/3					AOCS	AOCS-095	ascites	recurrence	True	False	1161	_EGAZ00001018643_2014_ICGC_IcgcOvarian_AOCS095_1DNA_12Ascites_ICGCDBPC20130205068_IlluminaIGNOutsourcing_NoCapture_Bwa_HiSeq.jpearson.bam	_EGAZ00001018635_2014_ICGC_131206_EXTERN_0043_AC29RDACXX.nopd.AOCS_095_ICGCDBDE20131122004.rsem.bam	True	True	86	270	120	11087
AOCS-096-1-7	ICGCDBDE20130916021	AOCS-096-2-0	AOCS_096_ICGC_DBPC_20130205_072	AOCS-096-1-7	primary tumour	Primary	Tumour	130906_D81P8DQ1_0153_C2704ACXX.nopd.AOCS_096_ICGCDBDE20130916021	ICGCDBPC20130205072	SA505780	OV-AU	AOCS-096-1-7	SP101654	AOCS-096-1	DO46382	AOCS-096	1596.0	78.0	61-80%	PCAWG	PCAWG	Primary tumour - solid tissue		0	no treatment		fresh	frozen, vapor phase	no	8441/3	Silverberg	3.0	FIGO	IV	AOCS	AOCS-096	solid	primary	False	False	0	_EGAZ00001018750_2014_ICGC_IcgcOvarian_AOCS096_1DNA_7PrimaryTumour_ICGCDBPC20130205072_IlluminaIGNOutsourcing_NoCapture_Bwa_HiSeq.jpearson.bam	_EGAZ00001018808_2014_ICGC_130906_D81P8DQ1_0153_C2704ACXX.nopd.AOCS_096_ICGCDBDE20130916021.rsem.bam	False	False	45	101	33	7592
AOCS-097-1-X	ICGCDBDE20130916022	AOCS-097-2-3	AOCS_097_ICGC_DBPC_20130205_074	AOCS-097-1-X	primary tumour	Primary	Tumour	130906_D81P8DQ1_0153_C2704ACXX.nopd.AOCS_097_ICGCDBDE20130916022	ICGCDBPC20130205074	SA505795	OV-AU	AOCS-097-1-X	SP101658	AOCS-097-1	DO46384	AOCS-097	1646.0	99.0	>81%	PCAWG	PCAWG	Primary tumour - solid tissue		0	no treatment		fresh	frozen, vapor phase	no	8441/3		2.0	FIGO	III	AOCS	AOCS-097	solid	primary	False	False	0	_EGAZ00001018792_2014_ICGC_IcgcOvarian_AOCS097_1DNA_7PrimaryTumour_ICGCDBPC20130205074_IlluminaIGNOutsourcing_NoCapture_Bwa_HiSeq.jpearson.bam	EGAZ00001018528_2014_ICGC_130906_D81P8DQ1_0153_C2704ACXX.nopd.AOCS_097_ICGCDBDE20130916022.rsem.bam	False	False	16	32	10	1842
AOCS-104-1-6	ICGCDBDE20131122012	AOCS-104-2-X	AOCS_104_ICGC_DBPC_20130205_076	AOCS-104-1-6	primary tumour	Primary	Tumour	131206_EXTERN_0044_AC2JWTACXX.nopd.AOCS_104_ICGCDBDE20131122012	ICGCDBPC20130205076	SA505808	OV-AU	AOCS-104-1-6	SP101662	AOCS-104-1	DO46386	AOCS-104	1634.0	51.0	41-60%	PCAWG	PCAWG	Primary tumour - solid tissue		0	no treatment		fresh	frozen, vapor phase	no	8441/3	Silverberg	3.0	FIGO	III	AOCS	AOCS-104	solid	primary	False	False	0	_EGAZ00001018608_2014_ICGC_IcgcOvarian_AOCS104_1DNA_7PrimaryTumour_ICGCDBPC20130205076_IlluminaIGNOutsourcing_NoCapture_Bwa_HiSeq.jpearson.bam	_EGAZ00001018804_2014_ICGC_131206_EXTERN_0044_AC2JWTACXX.nopd.AOCS_104_ICGCDBDE20131122012.rsem.bam	False	False	55	173	54	6029
AOCS-105-1-9	ICGCDBDE20130916023	AOCS-105-2-2	AOCS_105_ICGC_DBPC_20130205_078	AOCS-105-1-9	primary tumour	Primary	Tumour	130906_D81P8DQ1_0158_D2B80ACXX.nopd.AOCS_105_ICGCDBDE20130916023	ICGCDBPC20130205078	SA505821	OV-AU	AOCS-105-1-9	SP101666	AOCS-105-1	DO46388	AOCS-105	1564.0	87.0	>81%	PCAWG	PCAWG	Primary tumour - solid tissue		0	no treatment		fresh	frozen, vapor phase	no	8441/3	Silverberg	3.0	FIGO	III	AOCS	AOCS-105	solid	primary	False	False	0	_EGAZ00001018749_2014_ICGC_IcgcOvarian_AOCS105_1DNA_7PrimaryTumour_ICGCDBPC20130205078_IlluminaIGNOutsourcing_NoCapture_Bwa_HiSeq.jpearson.bam	_EGAZ00001018585_2014_ICGC_130906_D81P8DQ1_0158_D2B80ACXX.nopd.AOCS_105_ICGCDBDE20130916023.rsem.bam	False	False	38	74	34	7268
AOCS-106-1-1	ICGCDBDE20131122013	AOCS-106-2-5	AOCS_106_ICGC_DBPC_20130607_003	AOCS-106-1-1	primary tumour	Primary	Tumour	131206_EXTERN_0044_AC2JWTACXX.nopd.AOCS_106_ICGCDBDE20131122013	ICGCDBPC20130607003	SA505835	OV-AU	AOCS-106-1-1	SP101670	AOCS-106-1	DO46390	AOCS-106	2464.0	97.0	>81%	PCAWG	PCAWG	Primary tumour - solid tissue		39	other therapy	Surgery and Chemotherapy	fresh	frozen, vapor phase	no	8441/3	Silverberg	2.0	FIGO	III	AOCS	AOCS-106	solid	primary	True	False	39	_EGAZ00001018663_2014_ICGC_IcgcOvarian_AOCS106_1DNA_7PrimaryTumour_ICGCDBPC20130607003_IlluminaIGNOutsourcing_NoCapture_Bwa_HiSeq.jpearson.bam	_EGAZ00001018677_2014_ICGC_131206_EXTERN_0044_AC2JWTACXX.nopd.AOCS_106_ICGCDBDE20131122013.rsem.bam	False	False	116	306	44	13241
AOCS-107-1-4	ICGCDBDE20131122014	AOCS-107-2-8	AOCS_107_ICGC_DBPC_20130607_004	AOCS-107-1-4	primary tumour	Primary	Tumour	131206_EXTERN_0044_AC2JWTACXX.nopd.AOCS_107_ICGCDBDE20131122014	ICGCDBPC20130607004	SA505850	OV-AU	AOCS-107-1-4	SP101674	AOCS-107-1	DO46392	AOCS-107	2506.0	93.0	>81%	PCAWG	PCAWG	Primary tumour - solid tissue		35	surgery		fresh	frozen, vapor phase	no	8441/3	Silverberg	3.0	FIGO	III	AOCS	AOCS-107	solid	primary	False	False	35	_EGAZ00001018664_2014_ICGC_IcgcOvarian_AOCS107_1DNA_7PrimaryTumour_ICGCDBPC20130607004_IlluminaIGNOutsourcing_NoCapture_Bwa_HiSeq.jpearson.bam	_EGAZ00001018748_2014_ICGC_131206_EXTERN_0044_AC2JWTACXX.nopd.AOCS_107_ICGCDBDE20131122014.rsem.bam	False	False	55	49	12	6372
AOCS-108-1-7	ICGCDBDE20131122015	AOCS-108-2-0	AOCS_108_ICGC_DBPC_20130607_005	AOCS-108-1-7	primary tumour	Primary	Tumour	131206_EXTERN_0044_AC2JWTACXX.nopd.AOCS_108_ICGCDBDE20131122015	ICGCDBPC20130607005	SA505863	OV-AU	AOCS-108-1-7	SP101678	AOCS-108-1	DO46394	AOCS-108	2845.0	85.0	>81%	PCAWG	PCAWG	Primary tumour - solid tissue		0	no treatment		fresh	frozen, vapor phase	no	8441/3	Silverberg	3.0	FIGO	IV	AOCS	AOCS-108	solid	primary	False	False	0	_EGAZ00001018761_2014_ICGC_IcgcOvarian_AOCS108_1DNA_7PrimaryTumour_ICGCDBPC20130607005_IlluminaIGNOutsourcing_NoCapture_Bwa_HiSeq.jpearson.bam	_EGAZ00001018646_2014_ICGC_131206_EXTERN_0044_AC2JWTACXX.nopd.AOCS_108_ICGCDBDE20131122015.rsem.bam	False	False	107	315	128	13428
AOCS-109-1-X	ICGCDBDE20130916024	AOCS-109-2-3	AOCS_109_ICGC_DBPC_20130205_086	AOCS-109-1-X	primary tumour	Primary	Tumour	130906_D81P8DQ1_0153_C2704ACXX.nopd.AOCS_109_ICGCDBDE20130916024	ICGCDBPC20130205086	SA505877	OV-AU	AOCS-109-1-X	SP101682	AOCS-109-1	DO46396	AOCS-109	2692.0	93.0	>81%	PCAWG	PCAWG	Primary tumour - solid tissue		0	no treatment		fresh	frozen, vapor phase	no	8441/3	Silverberg	3.0	FIGO	III	AOCS	AOCS-109	solid	primary	False	False	0	_EGAZ00001018772_2014_ICGC_IcgcOvarian_AOCS109_1DNA_7PrimaryTumour_ICGCDBPC20130205086_IlluminaIGNOutsourcing_NoCapture_Bwa_HiSeq.jpearson.bam	_EGAZ00001018616_2014_ICGC_130906_D81P8DQ1_0153_C2704ACXX.nopd.AOCS_109_ICGCDBDE20130916024.rsem.bam	False	False	61	167	61	5551
AOCS-111-1-X	ICGCDBDE20130916025	AOCS-111-2-3	AOCS_111_ICGC_DBPC_20130205_131	AOCS-111-1-X	primary tumour	Primary	Tumour	130906_D81P8DQ1_0153_C2704ACXX.nopd.AOCS_111_ICGCDBDE20130916025	ICGCDBPC20130205131	SA505889	OV-AU	AOCS-111-1-X	SP101686	AOCS-111-1	DO46398	AOCS-111	1038.0	83.0	>81%	PCAWG	PCAWG	Primary tumour - solid tissue		0	no treatment		fresh	frozen, vapor phase	no	8441/3	Silverberg	3.0	FIGO	III	AOCS	AOCS-111	solid	primary	False	False	0	_EGAZ00001018708_2014_ICGC_IcgcOvarian_AOCS111_1DNA_7PrimaryTumour_ICGCDBPC20130205131_IlluminaIGNOutsourcing_NoCapture_Bwa_HiSeq.jpearson.bam	_EGAZ00001018740_2014_ICGC_130906_D81P8DQ1_0153_C2704ACXX.nopd.AOCS_111_ICGCDBDE20130916025.rsem.bam	False	False	42	74	49	4534
AOCS-112-1-2	ICGCDBDE20130916026	AOCS-112-2-6	AOCS_112_ICGC_DBPC_20130205_133	AOCS-112-1-2	primary tumour	Primary	Tumour	130906_D81P8DQ1_0158_D2B80ACXX.nopd.AOCS_112_ICGCDBDE20130916026	ICGCDBPC20130205133	SA505904	OV-AU	AOCS-112-1-2	SP101690	AOCS-112-1	DO46400	AOCS-112	1128.0			PCAWG	PCAWG	Primary tumour - solid tissue		0	no treatment		fresh	frozen, vapor phase	no	8441/3	Silverberg	3.0	FIGO	III	AOCS	AOCS-112	solid	primary	False	False	0	_EGAZ00001018709_2014_ICGC_IcgcOvarian_AOCS112_1DNA_7PrimaryTumour_ICGCDBPC20130205133_IlluminaIGNOutsourcing_NoCapture_Bwa_HiSeq.jpearson.bam	_EGAZ00001018819_2014_ICGC_130906_D81P8DQ1_0158_D2B80ACXX.nopd.AOCS_112_ICGCDBDE20130916026.rsem.bam	False	False	77	156	78	11090
AOCS-113-1-5	ICGCDBDE20131122016	AOCS-113-2-9	AOCS_113_ICGC_DBPC_20130205_088	AOCS-113-1-5	primary tumour	Primary	Tumour	131206_EXTERN_0044_AC2JWTACXX.nopd.AOCS_113_ICGCDBDE20131122016	ICGCDBPC20130205088	SA505918	OV-AU	AOCS-113-1-5	SP101694	AOCS-113-1	DO46402	AOCS-113	2088.0	89.0	>81%	PCAWG	PCAWG	Primary tumour - solid tissue		0	no treatment		fresh	frozen, vapor phase	no	8441/3		2.0	FIGO	III	AOCS	AOCS-113	solid	primary	False	False	0	_EGAZ00001018769_2014_ICGC_IcgcOvarian_AOCS113_1DNA_7PrimaryTumour_ICGCDBPC20130205088_IlluminaIGNOutsourcing_NoCapture_Bwa_HiSeq.jpearson.bam	EGAZ00001018543_2014_ICGC_131206_EXTERN_0044_AC2JWTACXX.nopd.AOCS_113_ICGCDBDE20131122016.rsem.bam	False	False	69	85	40	11155
AOCS-114-1-8	ICGCDBDE20130916027	AOCS-114-2-1	AOCS_114_ICGC_DBPC_20130205_090	AOCS-114-1-8	primary tumour	Primary	Tumour	130906_D81P8DQ1_0157_C270DACXX.nopd.AOCS_114_ICGCDBDE20130916027	ICGCDBPC20130205090	SA505933	OV-AU	AOCS-114-1-8	SP101700	AOCS-114-1	DO46404	AOCS-114	898.0	86.0	>81%	PCAWG	PCAWG	Primary tumour - solid tissue		0	no treatment		fresh	frozen, vapor phase	no	8441/3	Silverberg	3.0	FIGO	III	AOCS	AOCS-114	solid	primary	False	False	0	_EGAZ00001018756_2014_ICGC_IcgcOvarian_AOCS114_1DNA_7PrimaryTumour_ICGCDBPC20130205090_IlluminaIGNOutsourcing_NoCapture_Bwa_HiSeq.jpearson.bam	_EGAZ00001018821_2014_ICGC_130906_D81P8DQ1_0157_C270DACXX.nopd.AOCS_114_ICGCDBDE20130916027.rsem.bam	False	False	61	171	75	7119
AOCS-115-1-0	ICGCDBDE20131122017	AOCS-115-2-4	AOCS_115_ICGC_DBPC_20130205_092	AOCS-115-1-0	primary tumour	Primary	Tumour	131206_EXTERN_0044_AC2JWTACXX.nopd.AOCS_115_ICGCDBDE20131122017	ICGCDBPC20130205092	SA505944	OV-AU	AOCS-115-1-0	SP101708	AOCS-115-1	DO46408	AOCS-115	989.0	91.0	>81%	PCAWG	PCAWG	Primary tumour - solid tissue		0	no treatment		fresh	frozen, vapor phase	no	8441/3		3.0	FIGO	III	AOCS	AOCS-115	solid	primary	False	False	0	EGAZ00001018541_2014_ICGC_IcgcOvarian_AOCS115_1DNA_7PrimaryTumour_ICGCDBPC20130205092_IlluminaIGNOutsourcing_NoCapture_Bwa_HiSeq.jpearson.bam	_EGAZ00001018830_2014_ICGC_131206_EXTERN_0044_AC2JWTACXX.nopd.AOCS_115_ICGCDBDE20131122017.rsem.bam	False	False	33	66	46	4868
AOCS-116-1-3	ICGCDBDE20131122018	AOCS-116-2-7	AOCS_116_ICGC_DBPC_20130205_094	AOCS-116-1-3	primary tumour	Primary	Tumour	131206_EXTERN_0044_AC2JWTACXX.nopd.AOCS_116_ICGCDBDE20131122018	ICGCDBPC20130205094	SA505950	OV-AU	AOCS-116-1-3	SP101716	AOCS-116-1	DO46412	AOCS-116	819.0	83.0	>81%	PCAWG	PCAWG	Primary tumour - solid tissue		0	no treatment		fresh	frozen, vapor phase	no	8441/3	Silverberg	3.0	FIGO	III	AOCS	AOCS-116	solid	primary	False	False	0	EGAZ00001018544_2014_ICGC_IcgcOvarian_AOCS116_1DNA_7PrimaryTumour_ICGCDBPC20130205094_IlluminaIGNOutsourcing_NoCapture_Bwa_HiSeq.jpearson.bam	_EGAZ00001018574_2014_ICGC_131206_EXTERN_0044_AC2JWTACXX.nopd.AOCS_116_ICGCDBDE20131122018.rsem.bam	False	False	109	365	125	13242
AOCS-117-3-3	EXTERNAOCS20140414002	AOCS-117-4-7	AOCS_117_ICGC_DBPC_20130714_001	AOCS-117-3-3	recurrent ascitic fluid	Recurrence	Ascites	140414_EXTERN_0192_C42UFACXX.nopd.AOCS_117_EXTERNAOCS20140414002	ICGCDBPC20130714001	SA505245	OV-AU	AOCS-117-3-3	SP101724	AOCS-117-13	DO46416	AOCS-117	94.0	99.0	>81%	PCAWG	PCAWG	Recurrent tumour - other	recurrent ascitic fluid	1755	other therapy	Surgery and Chemotherapy	fresh	frozen, vapor phase	no	8140/3					AOCS	AOCS-117	ascites	recurrence	True	False	1755	_EGAZ00001018825_2014_ICGC_IcgcOvarian_AOCS117_1DNA_12Ascites_ICGCDBPC20130714001_IlluminaIGNOutsourcing_NoCapture_Bwa_HiSeq.jpearson.bam	EGAZ00001231096_20160726_OVAU_RNA_supp_140414_EXTERN_0192_C42UFACXX.nopd.AOCS_117_EXTERNAOCS20140414002.rsem.bam	False	False	90	221	91	12270
AOCS-119-3-9	ICGCDBDE20130916028	AOCS-119-4-2	AOCS_119_ICGC_DBPC_20130205_097	AOCS-119-3-9	recurrent ascitic fluid	Recurrence	Ascites	130906_D81P8DQ1_0157_C270DACXX.nopd.AOCS_119_ICGCDBDE20130916028	ICGCDBPC20130205097	SA505258	OV-AU	AOCS-119-3-9	SP101732	AOCS-119-13	DO46420	AOCS-119	40.0	73.0	61-80%	PCAWG	PCAWG	Recurrent tumour - other	recurrent ascitic fluid	1296	other therapy	Surgery and Chemotherapy	fresh	frozen, vapor phase	no	8140/3					AOCS	AOCS-119	ascites	recurrence	True	False	1296	_EGAZ00001018656_2014_ICGC_IcgcOvarian_AOCS119_1DNA_12Ascites_ICGCDBPC20130205097_IlluminaIGNOutsourcing_NoCapture_Bwa_HiSeq.jpearson.bam	EGAZ00001018567_2014_ICGC_130906_D81P8DQ1_0157_C270DACXX.nopd.AOCS_119_ICGCDBDE20130916028.rsem.bam	False	False	80	226	59	11548
AOCS-120-3-6	ICGCDBDE20130916029	AOCS-120-4-X	AOCS_120_ICGC_DBPC_20130205_099	AOCS-120-3-6	recurrent ascitic fluid	Recurrence	Ascites	130906_D81P8DQ1_0157_C270DACXX.nopd.AOCS_120_ICGCDBDE20130916029	ICGCDBPC20130205099	SA505271	OV-AU	AOCS-120-3-6	SP101740	AOCS-120-13	DO46424	AOCS-120	84.0	93.0	>81%	PCAWG	PCAWG	Recurrent tumour - other	recurrent ascitic fluid	2291	other therapy	Surgery and Chemotherapy	fresh	frozen, vapor phase	no	8140/3					AOCS	AOCS-120	ascites	recurrence	True	False	2291	_EGAZ00001018605_2014_ICGC_IcgcOvarian_AOCS120_1DNA_12Ascites_ICGCDBPC20130205099_IlluminaIGNOutsourcing_NoCapture_Bwa_HiSeq.jpearson.bam	EGAZ00001018568_2014_ICGC_130906_D81P8DQ1_0157_C270DACXX.nopd.AOCS_120_ICGCDBDE20130916029.rsem.bam	False	False	180	306	161	18635
AOCS-122-1-4	ICGCDBDE20131122029	AOCS-122-2-8	AOCS_122_ICGC_DBPC_20130205_102	AOCS-122-1-4	primary tumour	Primary	Tumour	131206_EXTERN_0045_AC2KJBACXX.nopd.AOCS_122_ICGCDBDE20131122029	ICGCDBPC20130205102	SA505284	OV-AU	AOCS-122-1-4	SP101748	AOCS-122-1	DO46428	AOCS-122	1955.0	75.0	61-80%			Primary tumour - solid tissue		0	no treatment		fresh	frozen, vapor phase	no	8441/3	Silverberg	3.0	FIGO	IV	AOCS	AOCS-122	solid	primary	False	False	0	EGAZ00001018588_2014_ICGC_IcgcOvarian_AOCS122_1DNA_7PrimaryTumour_ICGCDBPC20130205102_IlluminaIGNOutsourcing_NoCapture_Bwa_HiSeq.jpearson.bam	EGAZ00001018542_2014_ICGC_131206_EXTERN_0045_AC2KJBACXX.nopd.AOCS_122_ICGCDBDE20131122029.rsem.bam	False	False	90	164	36	9610
AOCS-123-1-7	ICGCDBDE20131122019	AOCS-123-2-0	AOCS_123_ICGC_DBPC_20130607_006	AOCS-123-1-7	primary tumour	Primary	Tumour	131206_EXTERN_0044_AC2JWTACXX.nopd.AOCS_123_ICGCDBDE20131122019	ICGCDBPC20130607006	SA505298	OV-AU	AOCS-123-1-7	SP101756	AOCS-123-1	DO46432	AOCS-123	1746.0	72.0	61-80%			Primary tumour - solid tissue		0	no treatment		fresh	frozen, vapor phase	no	8441/3	Silverberg	3.0	FIGO	III	AOCS	AOCS-123	solid	primary	False	False	0	_EGAZ00001018602_2014_ICGC_IcgcOvarian_AOCS123_1DNA_7PrimaryTumour_ICGCDBPC20130607006_IlluminaIGNOutsourcing_NoCapture_Bwa_HiSeq.jpearson.bam	_EGAZ00001018781_2014_ICGC_131206_EXTERN_0044_AC2JWTACXX.nopd.AOCS_123_ICGCDBDE20131122019.rsem.bam	False	False	24	28	3	3034
AOCS-124-1-X	ICGCDBDE20130916030	AOCS-124-2-3	AOCS_124_ICGC_DBPC_20130205_106	AOCS-124-1-X	primary tumour	Primary	Tumour	130906_D81P8DQ1_0158_D2B80ACXX.nopd.AOCS_124_ICGCDBDE20130916030	ICGCDBPC20130205106	SA505309	OV-AU	AOCS-124-1-X	SP101765	AOCS-124-1	DO46436	AOCS-124	2688.0	80.0	61-80%			Primary tumour - solid tissue		0	no treatment		fresh	frozen, vapor phase	no	8441/3	Silverberg	2.0	FIGO	III	AOCS	AOCS-124	solid	primary	False	False	0	_EGAZ00001018786_2014_ICGC_IcgcOvarian_AOCS124_1DNA_7PrimaryTumour_ICGCDBPC20130205106_IlluminaIGNOutsourcing_NoCapture_Bwa_HiSeq.jpearson.bam	_EGAZ00001018580_2014_ICGC_130906_D81P8DQ1_0158_D2B80ACXX.nopd.AOCS_124_ICGCDBDE20130916030.rsem.bam	False	False	37	117	34	4998
AOCS-125-1-2	ICGCDBDE20130916031	AOCS-125-2-6	AOCS_125_ICGC_DBPC_20130205_108	AOCS-125-1-2	primary tumour	Primary	Tumour	130906_D81P8DQ1_0158_D2B80ACXX.nopd.AOCS_125_ICGCDBDE20130916031	ICGCDBPC20130205108	SA505321	OV-AU	AOCS-125-1-2	SP101775	AOCS-125-1	DO46438	AOCS-125	1989.0	89.0	>81%			Primary tumour - solid tissue		0	no treatment		fresh	frozen, vapor phase	no	8441/3	Silverberg	3.0	FIGO	IV	AOCS	AOCS-125	solid	primary	False	False	0	_EGAZ00001018807_2014_ICGC_IcgcOvarian_AOCS125_1DNA_7PrimaryTumour_ICGCDBPC20130205108_IlluminaIGNOutsourcing_NoCapture_Bwa_HiSeq.jpearson.bam	_EGAZ00001018720_2014_ICGC_130906_D81P8DQ1_0158_D2B80ACXX.nopd.AOCS_125_ICGCDBDE20130916031.rsem.bam	False	False	66	241	88	8390
AOCS-126-1-5	ICGCDBDE20130916032	AOCS-126-2-9	AOCS_126_ICGC_DBPC_20130205_110	AOCS-126-1-5	primary tumour	Primary	Tumour	130906_D81P8DQ1_0157_C270DACXX.nopd.AOCS_126_ICGCDBDE20130916032	ICGCDBPC20130205110	SA505338	OV-AU	AOCS-126-1-5	SP101785	AOCS-126-1	DO46443	AOCS-126	2200.0	65.0	61-80%			Primary tumour - solid tissue		0	no treatment		fresh	frozen, vapor phase	no	8441/3	Silverberg	3.0	FIGO	III	AOCS	AOCS-126	solid	primary	False	False	0	_EGAZ00001018650_2014_ICGC_IcgcOvarian_AOCS126_1DNA_7PrimaryTumour_ICGCDBPC20130205110_IlluminaIGNOutsourcing_NoCapture_Bwa_HiSeq.jpearson.bam	_EGAZ00001018726_2014_ICGC_130906_D81P8DQ1_0157_C270DACXX.nopd.AOCS_126_ICGCDBDE20130916032.rsem.bam	False	False	40	78	34	5574
AOCS-128-1-0	ICGCDBDE20130916033	AOCS-128-2-4	AOCS_128_ICGC_DBPC_20130205_112	AOCS-128-1-0	primary tumour	Primary	Tumour	130906_D81P8DQ1_0157_C270DACXX.nopd.AOCS_128_ICGCDBDE20130916033	ICGCDBPC20130205112	SA505352	OV-AU	AOCS-128-1-0	SP101795	AOCS-128-1	DO46448	AOCS-128	946.0	50.0	41-60%	PCAWG	PCAWG	Primary tumour - solid tissue		0	no treatment		fresh	frozen, vapor phase	no	8441/3		2.0	FIGO	III	AOCS	AOCS-128	solid	primary	False	False	0	_EGAZ00001018801_2014_ICGC_IcgcOvarian_AOCS128_1DNA_7PrimaryTumour_ICGCDBPC20130205112_IlluminaIGNOutsourcing_NoCapture_Bwa_HiSeq.jpearson.bam	_EGAZ00001018581_2014_ICGC_130906_D81P8DQ1_0157_C270DACXX.nopd.AOCS_128_ICGCDBDE20130916033.rsem.bam	False	False	61	225	123	7647
AOCS-130-1-0	ICGCDBDE20131122030	AOCS-130-2-4	AOCS_130_ICGC_DBPC_20130205_116	AOCS-130-1-0	primary tumour	Primary	Tumour	131206_EXTERN_0045_AC2KJBACXX.nopd.AOCS_130_ICGCDBDE20131122030	ICGCDBPC20130205116	SA505364	OV-AU	AOCS-130-1-0	SP101805	AOCS-130-1	DO46453	AOCS-130	5012.0	76.0	61-80%			Primary tumour - solid tissue		0	no treatment		fresh	frozen, vapor phase	no	8441/3	Silverberg	3.0	FIGO	III	AOCS	AOCS-130	solid	primary	False	False	0	EGAZ00001018822_2014_ICGC_IcgcOvarian_AOCS130_1DNA_7PrimaryTumour_ICGCDBPC20130205116_IlluminaIGNOutsourcing_NoCapture_Bwa_HiSeq.jpearson.bam	_EGAZ00001018757_2014_ICGC_131206_EXTERN_0045_AC2KJBACXX.nopd.AOCS_130_ICGCDBDE20131122030.rsem.bam	False	False	62	166	31	6973
AOCS-131-1-3	ICGCDBDE20131122031	AOCS-131-2-7	AOCS_131_ICGC_DBPC_20130205_118	AOCS-131-1-3	primary tumour	Primary	Tumour	131206_EXTERN_0045_AC2KJBACXX.nopd.AOCS_131_ICGCDBDE20131122031	ICGCDBPC20130205118	SA505378	OV-AU	AOCS-131-1-3	SP101815	AOCS-131-1	DO46458	AOCS-131	5306.0	82.0	>81%			Primary tumour - solid tissue		0	no treatment		fresh	frozen, vapor phase	no	8441/3	Silverberg	2.0	FIGO	IV	AOCS	AOCS-131	solid	primary	False	False	0	EGAZ00001018559_2014_ICGC_IcgcOvarian_AOCS131_1DNA_7PrimaryTumour_ICGCDBPC20130205118_IlluminaIGNOutsourcing_NoCapture_Bwa_HiSeq.jpearson.bam	EGAZ00001018566_2014_ICGC_131206_EXTERN_0045_AC2KJBACXX.nopd.AOCS_131_ICGCDBDE20131122031.rsem.bam	False	False	73	122	80	8455
AOCS-132-1-6	ICGCDBDE20131122032	AOCS-132-2-X	AOCS_132_ICGC_DBPC_20130205_120	AOCS-132-1-6	primary tumour	Primary	Tumour	131206_EXTERN_0045_AC2KJBACXX.nopd.AOCS_132_ICGCDBDE20131122032	ICGCDBPC20130205120	SA505388	OV-AU	AOCS-132-1-6	SP101825	AOCS-132-1	DO46463	AOCS-132	6993.0	88.0	>81%			Primary tumour - solid tissue		0	no treatment		fresh	frozen, vapor phase	no	8441/3	Silverberg	2.0	FIGO	III	AOCS	AOCS-132	solid	primary	False	False	0	_EGAZ00001018753_2014_ICGC_IcgcOvarian_AOCS132_1DNA_7PrimaryTumour_ICGCDBPC20130205120_IlluminaIGNOutsourcing_NoCapture_Bwa_HiSeq.jpearson.bam	_EGAZ00001018639_2014_ICGC_131206_EXTERN_0045_AC2KJBACXX.nopd.AOCS_132_ICGCDBDE20131122032.rsem.bam	False	False	21	75	33	2648
AOCS-133-1-9	ICGCDBDE20131122033	AOCS-133-2-2	AOCS_133_ICGC_DBPC_20130607_002	AOCS-133-1-9	primary tumour	Primary	Tumour	131206_EXTERN_0045_AC2KJBACXX.nopd.AOCS_133_ICGCDBDE20131122033	ICGCDBPC20130607002	SA505403	OV-AU	AOCS-133-1-9	SP101835	AOCS-133-1	DO46468	AOCS-133	3863.0	74.0	61-80%			Primary tumour - solid tissue		36	surgery		fresh	frozen, vapor phase	no	8441/3	Silverberg	3.0	FIGO	III	AOCS	AOCS-133	solid	primary	False	False	36	_EGAZ00001018640_2014_ICGC_IcgcOvarian_AOCS133_1DNA_7PrimaryTumour_ICGCDBPC20130607002_IlluminaIGNOutsourcing_NoCapture_Bwa_HiSeq.jpearson.bam	_EGAZ00001018674_2014_ICGC_131206_EXTERN_0045_AC2KJBACXX.nopd.AOCS_133_ICGCDBDE20131122033.rsem.bam	False	False	61	156	78	5652
AOCS-134-3-9	ICGCDBDE20131122020	AOCS-134-4-2	AOCS_134_ICGC_DBPC_20130205_134	AOCS-134-3-9	recurrent ascitic fluid	Recurrence	Ascites	131206_EXTERN_0044_AC2JWTACXX.nopd.AOCS_134_ICGCDBDE20131122020	ICGCDBPC20130205134	SA505415	OV-AU	AOCS-134-3-9	SP101845	AOCS-134-13	DO46473	AOCS-134	964.0	74.0	61-80%	PCAWG	PCAWG	Recurrent tumour - other	recurrent ascitic fluid	1479	other therapy	Surgery and Chemotherapy	fresh	frozen, vapor phase	no	8140/3					AOCS	AOCS-134	ascites	recurrence	True	False	1479	_EGAZ00001018688_2014_ICGC_IcgcOvarian_AOCS134_1DNA_12Ascites_ICGCDBPC20130205134_IlluminaIGNOutsourcing_NoCapture_Bwa_HiSeq.jpearson.bam	_EGAZ00001018586_2014_ICGC_131206_EXTERN_0044_AC2JWTACXX.nopd.AOCS_134_ICGCDBDE20131122020.rsem.bam	False	False	122	474	213	11363
AOCS-135-3-1	ICGCDBDE20130916035	AOCS-135-4-5	AOCS_135_ICGC_DBPC_20130205_136	AOCS-135-3-1	recurrent ascitic fluid	Recurrence	Ascites	130906_D81P8DQ1_0158_D2B80ACXX.nopd.AOCS_135_ICGCDBDE20130916035	ICGCDBPC20130205136	SA505432	OV-AU	AOCS-135-3-1	SP101855	AOCS-135-13	DO46478	AOCS-135	1607.0					Recurrent tumour - other	recurrent ascitic fluid	485	other therapy	Surgery and Chemotherapy	fresh	frozen, vapor phase	no	8140/3					AOCS	AOCS-135	ascites	recurrence	True	False	485	EGAZ00001018545_2014_ICGC_IcgcOvarian_AOCS135_1DNA_12Ascites_ICGCDBPC20130205136_IlluminaIGNOutsourcing_NoCapture_Bwa_HiSeq.jpearson.bam	_EGAZ00001018678_2014_ICGC_130906_D81P8DQ1_0158_D2B80ACXX.nopd.AOCS_135_ICGCDBDE20130916035.rsem.bam	False	False	100	535	242	16374
AOCS-135-8-X	ICGCDBDE20130916034	AOCS-135-10-7	AOCS_135_ICGC_DBPC_20130205_137	AOCS-135-8-X	recurrent ascitic fluid 2	Recurrence	Ascites	130906_D81P8DQ1_0158_D2B80ACXX.nopd.AOCS_135_ICGCDBDE20130916034	ICGCDBPC20130205137	SA505447	OV-AU	AOCS-135-8-X	SP101860	AOCS-135-14	DO46478	AOCS-135	1093.0					Recurrent tumour - other	recurrent ascitic fluid 2	999	other therapy	Surgery and Chemotherapy	fresh	frozen, vapor phase	no	8140/3					AOCS	AOCS-135	ascites	recurrence	True	False	999	_EGAZ00001018752_2014_ICGC_IcgcOvarian_AOCS135_1DNA_12Ascites_ICGCDBPC20130205137_IlluminaIGNOutsourcing_NoCapture_Bwa_HiSeq.jpearson.bam	_EGAZ00001018600_2014_ICGC_130906_D81P8DQ1_0158_D2B80ACXX.nopd.AOCS_135_ICGCDBDE20130916034.rsem.bam	False	False	116	608	208	18150
AOCS-137-1-X	ICGCDBDE20130916037	AOCS-137-4-0	AOCS_137_ICGC_DBPC_20130205_145	AOCS-137-1-X	primary ascitic fluid	Primary	Ascites	130906_D81P8DQ1_0157_C270DACXX.nopd.AOCS_137_ICGCDBDE20130916037	ICGCDBPC20130205145	SA505457	OV-AU	AOCS-137-1-X	SP101866	AOCS-137-12	DO46483	AOCS-137	10.0	99.0	>81%			Primary tumour - other	primary ascitic fluid	13	surgery		fresh	frozen, vapor phase	no	8140/3					AOCS	AOCS-137	ascites	primary	False	False	13	_EGAZ00001018810_2014_ICGC_IcgcOvarian_AOCS137_1DNA_12Ascites_ICGCDBPC20130205145_IlluminaIGNOutsourcing_NoCapture_Bwa_HiSeq.jpearson.bam	_EGAZ00001018758_2014_ICGC_130906_D81P8DQ1_0157_C270DACXX.nopd.AOCS_137_ICGCDBDE20130916037.rsem.bam	True	True	98	230	76	12286
AOCS-137-3-7	ICGCDBDE20130916036	AOCS-137-10-2	AOCS_137_ICGC_DBPC_20130205_143	AOCS-137-3-7	recurrent ascitic fluid	Recurrence	Ascites	130906_D81P8DQ1_0157_C270DACXX.nopd.AOCS_137_ICGCDBDE20130916036	ICGCDBPC20130205143	SA505463	OV-AU	AOCS-137-3-7	SP101871	AOCS-137-13	DO46483	AOCS-137	3.0	100.0	>81%			Recurrent tumour - other	recurrent ascitic fluid	923	other therapy	Surgery and Chemotherapy	fresh	frozen, vapor phase	no	8140/3					AOCS	AOCS-137	ascites	recurrence	True	False	923	EGAZ00001018524_2014_ICGC_IcgcOvarian_AOCS137_1DNA_12Ascites_ICGCDBPC20130205143_IlluminaIGNOutsourcing_NoCapture_Bwa_HiSeq.jpearson.bam	_EGAZ00001018628_2014_ICGC_130906_D81P8DQ1_0157_C270DACXX.nopd.AOCS_137_ICGCDBDE20130916036.rsem.bam	True	True	119	248	97	14853
AOCS-138-3-X	ICGCDBDE20130916038	AOCS-138-4-3	AOCS_138_ICGC_DBPC_20130205_146	AOCS-138-3-X	recurrent ascitic fluid	Recurrence	Ascites	130906_D81P8DQ1_0157_C270DACXX.nopd.AOCS_138_ICGCDBDE20130916038	ICGCDBPC20130205146	SA505478	OV-AU	AOCS-138-3-X	SP101881	AOCS-138-13	DO46488	AOCS-138	12.0	76.0	61-80%	PCAWG	PCAWG	Recurrent tumour - other	recurrent ascitic fluid	1327	other therapy	Surgery and Chemotherapy	fresh	frozen, vapor phase	no	8140/3					AOCS	AOCS-138	ascites	recurrence	True	False	1327	_EGAZ00001018629_2014_ICGC_IcgcOvarian_AOCS138_1DNA_12Ascites_ICGCDBPC20130205146_IlluminaIGNOutsourcing_NoCapture_Bwa_HiSeq.oholmes.bam	_EGAZ00001018809_2014_ICGC_130906_D81P8DQ1_0157_C270DACXX.nopd.AOCS_138_ICGCDBDE20130916038.rsem.bam	False	False	77	305	169	9498
AOCS-139-1-5	ICGCDBDE20131122036	AOCS-139-2-9	AOCS_139_ICGC_DBPC_20130205_150	AOCS-139-1-5	primary tumour	Primary	Tumour	131206_EXTERN_0046_BC2GHAACXX.nopd.AOCS_139_ICGCDBDE20131122036	ICGCDBPC20130205150	SA505493	OV-AU	AOCS-139-1-5	SP101891	AOCS-139-1	DO46493	AOCS-139	310.0	76.0	61-80%	PCAWG	PCAWG	Primary tumour - solid tissue		0	no treatment		fresh	frozen, vapor phase	no	8441/3		3.0	FIGO	IV	AOCS	AOCS-139	solid	primary	False	False	0	_EGAZ00001018673_2014_ICGC_IcgcOvarian_AOCS139_1DNA_7PrimaryTumour_ICGCDBPC20130205150_IlluminaIGNOutsourcing_NoCapture_Bwa_HiSeq.jpearson.bam	_EGAZ00001018755_2014_ICGC_131206_EXTERN_0046_BC2GHAACXX.nopd.AOCS_139_ICGCDBDE20131122036.rsem.bam	True	True	108	346	149	12680
AOCS-139-12-5	ICGCDBDE20131122037	AOCS-139-24-9MD	AOCS_139_ICGC_DBDE_20130729_002	AOCS-139-12-5	tumour metastasis to distant location 3	Autopsy	Tumour	131206_EXTERN_0046_BC2GHAACXX.nopd.AOCS_139_ICGCDBDE20131122037	ICGCDBDE20130729002	SA505491	OV-AU	AOCS-139-12-5	SP101901	AOCS-139-17	DO46493	AOCS-139	95.0	94.0	>81%			Metastatic tumour - metastatsis to distant location		920	other therapy	Surgery and Chemotherapy	fresh	frozen, vapor phase	no	8140/3					AOCS	AOCS-139	solid	recurrence	True	True	920	EGAZ00001018554_2014_ICGC_IcgcOvarian_AOCS139_1DNA_16TumourMetastasisToDistantLocation_ICGCDBDE20130729002_IlluminaIGNOutsourcing_NoCapture_Bwa_HiSeq.jpearson.bam	EGAZ00001231089_20160726_OVAU_RNA_supp_131206_EXTERN_0046_BC2GHAACXX.nopd.AOCS_139_ICGCDBDE20131122037.rsem.bam	True	True	148	403	147	17172
AOCS-139-19-0	ICGCDBDE20131122039	AOCS-139-26-6MD	AOCS_139_ICGC_DBDE_20130729_003	AOCS-139-19-0	tumour metastasis to distant location	Autopsy	Tumour	131206_EXTERN_0046_BC2GHAACXX.nopd.AOCS_139_ICGCDBDE20131122039	ICGCDBDE20130729003	SA505498	OV-AU	AOCS-139-19-0	SP101906	AOCS-139-4	DO46493	AOCS-139	103.0	87.0	>81%			Recurrent tumour - solid tissue		920	other therapy	Surgery and Chemotherapy	fresh	frozen, vapor phase	no	8140/3					AOCS	AOCS-139	solid	recurrence	True	True	920	_EGAZ00001018803_2014_ICGC_IcgcOvarian_AOCS139_1DNA_16TumourMetastasisToDistantLocation_ICGCDBDE20130729003_IlluminaIGNOutsourcing_NoCapture_Bwa_HiSeq.jpearson.bam	EGAZ00001231095_20160726_OVAU_RNA_supp_131206_EXTERN_0046_BC2GHAACXX.nopd.AOCS_139_ICGCDBDE20131122039.rsem.bam	True	True	174	479	133	20089
AOCS-139-6-3	ICGCDBDE20131122041	AOCS-139-7-7MD	AOCS_139_ICGC_DBDE_20130729_001	AOCS-139-6-3	tumour metastasis to distant location 2	Autopsy	Tumour	131206_EXTERN_0046_BC2GHAACXX.nopd.AOCS_139_ICGCDBDE20131122041	ICGCDBDE20130729001	SA505517	OV-AU	AOCS-139-6-3	SP101896	AOCS-139-16	DO46493	AOCS-139	95.0	88.0	>81%			Metastatic tumour - metastatsis to distant location		920	other therapy	Surgery and Chemotherapy	fresh	frozen, vapor phase	no	8140/3					AOCS	AOCS-139	solid	recurrence	True	True	920	_EGAZ00001018762_2014_ICGC_IcgcOvarian_AOCS139_1DNA_16TumourMetastasisToDistantLocation_ICGCDBDE20130729001_IlluminaIGNOutsourcing_NoCapture_Bwa_HiSeq.jpearson.bam	EGAZ00001231094_20160726_OVAU_RNA_supp_131206_EXTERN_0046_BC2GHAACXX.nopd.AOCS_139_ICGCDBDE20131122041.rsem.bam	True	True	156	458	147	16405
AOCS-141-3-2	ICGCDBDE20131122021	AOCS-141-4-6	AOCS_141_ICGC_DBPC_20130205_153	AOCS-141-3-2	recurrent ascitic fluid	Recurrence	Ascites	131206_EXTERN_0044_AC2JWTACXX.nopd.AOCS_141_ICGCDBDE20131122021	ICGCDBPC20130205153	SA505528	OV-AU	AOCS-141-3-2	SP101916	AOCS-141-13	DO46498	AOCS-141	27.0	97.0	>81%			Recurrent tumour - other	recurrent ascitic fluid	1464	other therapy	Surgery and Chemotherapy	fresh	frozen, vapor phase	no	8140/3					AOCS	AOCS-141	ascites	recurrence	True	False	1464	_EGAZ00001018631_2014_ICGC_IcgcOvarian_AOCS141_1DNA_12Ascites_ICGCDBPC20130205153_IlluminaIGNOutsourcing_NoCapture_Bwa_HiSeq.jpearson.bam	_EGAZ00001018718_2014_ICGC_131206_EXTERN_0044_AC2JWTACXX.nopd.AOCS_141_ICGCDBDE20131122021.rsem.bam	False	False	63	140	75	8855
AOCS-141-8-0	EXTERNAOCS20140414003	AOCS-141-10-8	AOCS_141_ICGC_DBDE_20131003_002	AOCS-141-8-0	recurrent ascitic fluid 2	Recurrence	Ascites	140414_EXTERN_0192_C42UFACXX.nopd.AOCS_141_EXTERNAOCS20140414003	ICGCDBDE20131003002	SA505539	OV-AU	AOCS-141-8-0	SP101921	AOCS-141-14	DO46498	AOCS-141	171.0	80.0	61-80%	PCAWG	PCAWG	Recurrent tumour - other	recurrent ascitic fluid 2	1743	other therapy	Surgery and Chemotherapy	fresh	frozen, vapor phase	no	8140/3					AOCS	AOCS-141	ascites	recurrence	True	False	1743	_EGAZ00001018667_2014_ICGC_IcgcOvarian_AOCS141_1DNA_12Ascites_ICGCDBDE20131003002_IlluminaIGNOutsourcing_NoCapture_Bwa_HiSeq.jpearson.bam	EGAZ00001231091_20160726_OVAU_RNA_supp_140414_EXTERN_0192_C42UFACXX.nopd.AOCS_141_EXTERNAOCS20140414003.rsem.bam	False	False	75	150	78	8233
AOCS-142-3-5	ICGCDBDE20130916039	AOCS-142-4-9	AOCS_142_ICGC_DBPC_20130205_155	AOCS-142-3-5	recurrent ascitic fluid	Recurrence	Ascites	130906_D81P8DQ1_0158_D2B80ACXX.nopd.AOCS_142_ICGCDBDE20130916039	ICGCDBPC20130205155	SA505545	OV-AU	AOCS-142-3-5	SP101931	AOCS-142-13	DO46503	AOCS-142	20.0			PCAWG	PCAWG	Recurrent tumour - other	recurrent ascitic fluid	943	other therapy	Surgery and Chemotherapy	fresh	frozen, vapor phase	no	8140/3					AOCS	AOCS-142	ascites	recurrence	True	False	943	_EGAZ00001018694_2014_ICGC_IcgcOvarian_AOCS142_1DNA_12Ascites_ICGCDBPC20130205155_IlluminaIGNOutsourcing_NoCapture_Bwa_HiSeq.jpearson.bam	_EGAZ00001018637_2014_ICGC_130906_D81P8DQ1_0158_D2B80ACXX.nopd.AOCS_142_ICGCDBDE20130916039.rsem.bam	False	False	80	181	59	10332
AOCS-143-1-0	ICGCDBDE20131122005	AOCS-143-2-4	AOCS_143_ICGC_DBPC_20130205_158	AOCS-143-1-0	primary tumour	Primary	Tumour	131206_EXTERN_0043_AC29RDACXX.nopd.AOCS_143_ICGCDBDE20131122005	ICGCDBPC20130205158	SA505557	OV-AU	AOCS-143-1-0	SP101941	AOCS-143-1	DO46508	AOCS-143	3296.0					Primary tumour - solid tissue		0	no treatment		fresh	frozen, vapor phase	no	8441/3	Silverberg	3.0	FIGO	III	AOCS	AOCS-143	solid	primary	False	False	0	_EGAZ00001018576_2014_ICGC_IcgcOvarian_AOCS143_1DNA_7PrimaryTumour_ICGCDBPC20130205158_IlluminaIGNOutsourcing_NoCapture_Bwa_HiSeq.jpearson.bam	_EGAZ00001018633_2014_ICGC_131206_EXTERN_0043_AC29RDACXX.nopd.AOCS_143_ICGCDBDE20131122005.rsem.bam	False	False	34	86	44	4416
AOCS-144-1-3	ICGCDBDE20131122034	AOCS-144-2-7	AOCS_144_ICGC_DBPC_20130205_160	AOCS-144-1-3	primary tumour	Primary	Tumour	131206_EXTERN_0045_AC2KJBACXX.nopd.AOCS_144_ICGCDBDE20131122034	ICGCDBPC20130205160	SA505569	OV-AU	AOCS-144-1-3	SP101951	AOCS-144-1	DO46513	AOCS-144	2019.0					Primary tumour - solid tissue		0	no treatment		fresh	frozen, vapor phase	no	8441/3	Silverberg	3.0	FIGO	IV	AOCS	AOCS-144	solid	primary	False	False	0	_EGAZ00001018796_2014_ICGC_IcgcOvarian_AOCS144_1DNA_7PrimaryTumour_ICGCDBPC20130205160_IlluminaIGNOutsourcing_NoCapture_Bwa_HiSeq.jpearson.bam	_EGAZ00001018797_2014_ICGC_131206_EXTERN_0045_AC2KJBACXX.nopd.AOCS_144_ICGCDBDE20131122034.rsem.bam	False	False	52	40	7	5613
AOCS-145-1-6	ICGCDBDE20131122006	AOCS-145-2-X	AOCS_145_ICGC_DBPC_20130205_162	AOCS-145-1-6	primary tumour	Primary	Tumour	131206_EXTERN_0043_AC29RDACXX.nopd.AOCS_145_ICGCDBDE20131122006	ICGCDBPC20130205162	SA505583	OV-AU	AOCS-145-1-6	SP101961	AOCS-145-1	DO46518	AOCS-145	2516.0					Primary tumour - solid tissue		18	surgery		fresh	frozen, vapor phase	no	8140/3	Silverberg	3.0	FIGO	III	AOCS	AOCS-145	solid	primary	False	False	18	_EGAZ00001018707_2014_ICGC_IcgcOvarian_AOCS145_1DNA_7PrimaryTumour_ICGCDBPC20130205162_IlluminaIGNOutsourcing_NoCapture_Bwa_HiSeq.jpearson.bam	_EGAZ00001018780_2014_ICGC_131206_EXTERN_0043_AC29RDACXX.nopd.AOCS_145_ICGCDBDE20131122006.rsem.bam	False	False	104	276	145	9812
AOCS-146-1-9	ICGCDBDE20131122007	AOCS-146-2-2	AOCS_146_ICGC_DBPC_20130205_164	AOCS-146-1-9	primary tumour	Primary	Tumour	131206_EXTERN_0043_AC29RDACXX.nopd.AOCS_146_ICGCDBDE20131122007	ICGCDBPC20130205164	SA505596	OV-AU	AOCS-146-1-9	SP101971	AOCS-146-1	DO46523	AOCS-146	2049.0					Primary tumour - solid tissue		0	no treatment		fresh	frozen, vapor phase	no	8441/3	Silverberg	3.0	FIGO	IV	AOCS	AOCS-146	solid	primary	False	False	0	_EGAZ00001018676_2014_ICGC_IcgcOvarian_AOCS146_1DNA_7PrimaryTumour_ICGCDBPC20130205164_IlluminaIGNOutsourcing_NoCapture_Bwa_HiSeq.jpearson.bam	_EGAZ00001018659_2014_ICGC_131206_EXTERN_0043_AC29RDACXX.nopd.AOCS_146_ICGCDBDE20131122007.rsem.bam	False	False	62	162	73	6947
AOCS-147-1-1	ICGCDBDE20131122035	AOCS-147-2-5	AOCS_147_ICGC_DBPC_20130205_166	AOCS-147-1-1	primary tumour	Primary	Tumour	131206_EXTERN_0045_AC2KJBACXX.nopd.AOCS_147_ICGCDBDE20131122035	ICGCDBPC20130205166	SA505608	OV-AU	AOCS-147-1-1	SP101981	AOCS-147-1	DO46528	AOCS-147	7494.0	76.0	61-80%			Primary tumour - solid tissue		0	no treatment		fresh	frozen, vapor phase	no	8441/3	Silverberg	3.0	FIGO	III	AOCS	AOCS-147	solid	primary	False	False	0	EGAZ00001018681_2014_ICGC_IcgcOvarian_AOCS147_1DNA_7PrimaryTumour_ICGCDBPC20130205166_IlluminaIGNOutsourcing_NoCapture_Bwa_HiSeq.jpearson.bam	_EGAZ00001018741_2014_ICGC_131206_EXTERN_0045_AC2KJBACXX.nopd.AOCS_147_ICGCDBDE20131122035.rsem.bam	False	False	124	452	199	13949
AOCS-148-1-4	ICGCDBDE20131122008	AOCS-148-2-8	AOCS_148_ICGC_DBPC_20130205_168	AOCS-148-1-4	primary tumour	Primary	Tumour	131206_EXTERN_0043_AC29RDACXX.nopd.AOCS_148_ICGCDBDE20131122008	ICGCDBPC20130205168	SA505621	OV-AU	AOCS-148-1-4	SP101990	AOCS-148-1	DO46533	AOCS-148	3456.0	89.0	>81%			Primary tumour - solid tissue		0	no treatment		fresh	frozen, vapor phase	no	8441/3	Silverberg	2.0	FIGO	III	AOCS	AOCS-148	solid	primary	False	False	0	_EGAZ00001018764_2014_ICGC_IcgcOvarian_AOCS148_1DNA_7PrimaryTumour_ICGCDBPC20130205168_IlluminaIGNOutsourcing_NoCapture_Bwa_HiSeq.jpearson.bam	_EGAZ00001018832_2014_ICGC_131206_EXTERN_0043_AC29RDACXX.nopd.AOCS_148_ICGCDBDE20131122008.rsem.bam	False	False	76	109	41	6676
AOCS-149-1-7	ICGCDBDE20131122009	AOCS-149-2-0	AOCS_149_ICGC_DBPC_20130205_170	AOCS-149-1-7	primary tumour	Primary	Tumour	131206_EXTERN_0043_AC29RDACXX.nopd.AOCS_149_ICGCDBDE20131122009	ICGCDBPC20130205170	SA505632	OV-AU	AOCS-149-1-7	SP102000	AOCS-149-1	DO46538	AOCS-149	2691.0					Primary tumour - solid tissue		0	no treatment		fresh	frozen, vapor phase	no	8441/3	Silverberg	3.0	FIGO	III	AOCS	AOCS-149	solid	primary	False	False	0	EGAZ00001018828_2014_ICGC_IcgcOvarian_AOCS149_1DNA_7PrimaryTumour_ICGCDBPC20130205170_IlluminaIGNOutsourcing_NoCapture_Bwa_HiSeq.jpearson.bam	EGAZ00001018548_2014_ICGC_131206_EXTERN_0043_AC29RDACXX.nopd.AOCS_149_ICGCDBDE20131122009.rsem.bam	False	False	104	165	60	12212
AOCS-150-3-1	ICGCDBDE20130916040	AOCS-150-4-5	AOCS_150_ICGC_DBPC_20130205_171	AOCS-150-3-1	recurrent ascitic fluid	Recurrence	Ascites	130906_D81P8DQ1_0158_D2B80ACXX.nopd.AOCS_150_ICGCDBDE20130916040	ICGCDBPC20130205171	SA505646	OV-AU	AOCS-150-3-1	SP102010	AOCS-150-13	DO46542	AOCS-150	21.0	98.0	>81%			Recurrent tumour - other	recurrent ascitic fluid	761	other therapy	Surgery and Chemotherapy	fresh	frozen, vapor phase	no	8140/3					AOCS	AOCS-150	ascites	recurrence	True	False	761	EGAZ00001018613_2014_ICGC_IcgcOvarian_AOCS150_1DNA_12Ascites_ICGCDBPC20130205171_IlluminaIGNOutsourcing_NoCapture_Bwa_HiSeq.jpearson.bam	_EGAZ00001018594_2014_ICGC_130906_D81P8DQ1_0158_D2B80ACXX.nopd.AOCS_150_ICGCDBDE20130916040.rsem.bam	False	False	95	267	161	13045
AOCS-150-8-X	EXTERNAOCS20140414004	AOCS-150-10-7	AOCS_150_ICGC_DBDE_20131003_003	AOCS-150-8-X	recurrent ascitic fluid 2	Recurrence	Ascites	140414_EXTERN_0192_C42UFACXX.nopd.AOCS_150_EXTERNAOCS20140414004	ICGCDBDE20131003003	SA505657	OV-AU	AOCS-150-8-X	SP102015	AOCS-150-14	DO46542	AOCS-150	1430.0	72.0	61-80%	PCAWG	PCAWG	Recurrent tumour - other	recurrent ascitic fluid 2	956	other therapy	Surgery and Chemotherapy	fresh	frozen, vapor phase	no	8140/3					AOCS	AOCS-150	ascites	recurrence	True	False	956	_EGAZ00001018721_2014_ICGC_IcgcOvarian_AOCS150_1DNA_12Ascites_ICGCDBDE20131003003_IlluminaIGNOutsourcing_NoCapture_Bwa_HiSeq.jpearson.bam	EGAZ00001231092_20160726_OVAU_RNA_supp_140414_EXTERN_0192_C42UFACXX.nopd.AOCS_150_EXTERNAOCS20140414004.rsem.bam	False	False	116	330	136	13366
AOCS-152-1-X	ICGCDBDE20131122022	AOCS-152-2-3	AOCS_152_ICGC_DBPC_20130205_174	AOCS-152-1-X	primary tumour	Primary	Tumour	131206_EXTERN_0044_AC2JWTACXX.nopd.AOCS_152_ICGCDBDE20131122022	ICGCDBPC20130205174	SA505662	OV-AU	AOCS-152-1-X	SP102025	AOCS-152-1	DO46546	AOCS-152	3446.0	85.0	>81%			Primary tumour - solid tissue		0	no treatment		fresh	frozen, vapor phase	no	8441/3	Silverberg	3.0	FIGO	III	AOCS	AOCS-152	solid	primary	False	False	0	_EGAZ00001018577_2014_ICGC_IcgcOvarian_AOCS152_1DNA_7PrimaryTumour_ICGCDBPC20130205174_IlluminaIGNOutsourcing_NoCapture_Bwa_HiSeq.jpearson.bam	_EGAZ00001018699_2014_ICGC_131206_EXTERN_0044_AC2JWTACXX.nopd.AOCS_152_ICGCDBDE20131122022.rsem.bam	False	False	78	166	72	8954
AOCS-153-1-2	ICGCDBDE20131122023	AOCS-153-2-6	AOCS_153_ICGC_DBPC_20130205_176	AOCS-153-1-2	primary tumour	Primary	Tumour	131206_EXTERN_0044_AC2JWTACXX.nopd.AOCS_153_ICGCDBDE20131122023	ICGCDBPC20130205176	SA505675	OV-AU	AOCS-153-1-2	SP102035	AOCS-153-1	DO46551	AOCS-153	2549.0	79.0	61-80%	PCAWG	PCAWG	Primary tumour - solid tissue		23	surgery		fresh	frozen, vapor phase	no	8441/3	Silverberg	2.0	FIGO	III	AOCS	AOCS-153	solid	primary	False	False	23	_EGAZ00001018702_2014_ICGC_IcgcOvarian_AOCS153_1DNA_7PrimaryTumour_ICGCDBPC20130205176_IlluminaIGNOutsourcing_NoCapture_Bwa_HiSeq.jpearson.bam	_EGAZ00001018714_2014_ICGC_131206_EXTERN_0044_AC2JWTACXX.nopd.AOCS_153_ICGCDBDE20131122023.rsem.bam	False	False	78	146	59	7098
AOCS-155-3-5	ICGCDBDE20131122043	AOCS-155-4-9	AOCS_155_ICGC_DBPC_20130701_009	AOCS-155-3-5	recurrent ascitic fluid	Recurrence	Ascites	131206_EXTERN_0046_BC2GHAACXX.nopd.AOCS_155_ICGCDBDE20131122043	ICGCDBPC20130701009	SA505690	OV-AU	AOCS-155-3-5	SP102045	AOCS-155-13	DO46556	AOCS-155	45.0	91.0	>81%	PCAWG	PCAWG	Recurrent tumour - other	recurrent ascitic fluid	2897	other therapy	Surgery and Chemotherapy	fresh	frozen, vapor phase	no	8140/3					AOCS	AOCS-155	ascites	recurrence	True	False	2897	_EGAZ00001018687_2014_ICGC_IcgcOvarian_AOCS155_1DNA_12Ascites_ICGCDBPC20130701009_IlluminaIGNOutsourcing_NoCapture_Bwa_HiSeq.jpearson.bam	_EGAZ00001018795_2014_ICGC_131206_EXTERN_0046_BC2GHAACXX.nopd.AOCS_155_ICGCDBDE20131122043.rsem.bam	False	False	160	158	101	19100
AOCS-157-1-3	EXTERNAOCS20140414005	AOCS-157-2-7	AOCS_157_ICGC_DBDE_20130904_011	AOCS-157-1-3	primary tumour	Primary	Tumour	140414_EXTERN_0192_C42UFACXX.nopd.AOCS_157_EXTERNAOCS20140414005	ICGCDBDE20130904011	SA505701	OV-AU	AOCS-157-1-3	SP102055	AOCS-157-1	DO46560	AOCS-157	3309.0	90.0	>81%	PCAWG	PCAWG	Primary tumour - solid tissue		0	no treatment		fresh	frozen, vapor phase	no	8441/3	Silverberg	3.0	FIGO	IV	AOCS	AOCS-157	solid	primary	False	False	0	_EGAZ00001018725_2014_ICGC_IcgcOvarian_AOCS157_1DNA_7PrimaryTumour_ICGCDBDE20130904011_IlluminaIGNOutsourcing_NoCapture_Bwa_HiSeq.jpearson.bam	EGAZ00001231084_20160726_OVAU_RNA_supp_140414_EXTERN_0192_C42UFACXX.nopd.AOCS_157_EXTERNAOCS20140414005.rsem.bam	False	False	22	32	6	2990
AOCS-158-1-6	EXTERNAOCS20140414006	AOCS-158-2-X	AOCS_158_ICGC_DBDE_20130904_012	AOCS-158-1-6	primary tumour	Primary	Tumour	140414_EXTERN_0192_C42UFACXX.nopd.AOCS_158_EXTERNAOCS20140414006	ICGCDBDE20130904012	SA505711	OV-AU	AOCS-158-1-6	SP102064	AOCS-158-1	DO46561	AOCS-158	3572.0	94.0	>81%	PCAWG	PCAWG	Primary tumour - solid tissue		40	other therapy	Surgery and Chemotherapy	fresh	frozen, vapor phase	no	8441/3	Silverberg	3.0	FIGO	III	AOCS	AOCS-158	solid	primary	True	False	40	_EGAZ00001018595_2014_ICGC_IcgcOvarian_AOCS158_1DNA_7PrimaryTumour_ICGCDBDE20130904012_IlluminaIGNOutsourcing_NoCapture_Bwa_HiSeq.jpearson.bam	EGAZ00001231088_20160726_OVAU_RNA_supp_140414_EXTERN_0192_C42UFACXX.nopd.AOCS_158_EXTERNAOCS20140414006.rsem.bam	False	False	68	242	89	6923
AOCS-159-1-9	EXTERNAOCS20140227002	AOCS-159-2-2	AOCS_159_ICGC_DBDE_20130904_013	AOCS-159-1-9	primary tumour	Primary	Tumour	140227_EXTERN_0128_AC2V5YACXX.nopd.AOCS_159_EXTERNAOCS20140227002	ICGCDBDE20130904013	SA505727	OV-AU	AOCS-159-1-9	SP102074	AOCS-159-1	DO46566	AOCS-159	2930.0	83.0	>81%	PCAWG	PCAWG	Primary tumour - solid tissue		0	no treatment		fresh	frozen, vapor phase	no	8441/3		3.0	FIGO	III	AOCS	AOCS-159	solid	primary	False	False	0	_EGAZ00001018816_2014_ICGC_IcgcOvarian_AOCS159_1DNA_7PrimaryTumour_ICGCDBDE20130904013_IlluminaIGNOutsourcing_NoCapture_Bwa_HiSeq.jpearson.bam	_EGAZ00001018705_2014_ICGC_140227_EXTERN_0128_AC2V5YACXX.nopd.AOCS_159_EXTERNAOCS20140227002.rsem.bam	False	False	25	46	18	4752
AOCS-160-1-6	EXTERNAOCS20140414007	AOCS-160-2-X	AOCS_160_ICGC_DBDE_20130904_014	AOCS-160-1-6	primary tumour	Primary	Tumour	140414_EXTERN_0192_C42UFACXX.nopd.AOCS_160_EXTERNAOCS20140414007	ICGCDBDE20130904014	SA505738	OV-AU	AOCS-160-1-6	SP102084	AOCS-160-1	DO46568	AOCS-160	3778.0	89.0	>81%	PCAWG	PCAWG	Primary tumour - solid tissue		0	no treatment		fresh	frozen, vapor phase	no	8441/3	Silverberg	2.0	FIGO	III	AOCS	AOCS-160	solid	primary	False	False	0	_EGAZ00001018598_2014_ICGC_IcgcOvarian_AOCS160_1DNA_7PrimaryTumour_ICGCDBDE20130904014_IlluminaIGNOutsourcing_NoCapture_Bwa_HiSeq.jpearson.bam	EGAZ00001231085_20160726_OVAU_RNA_supp_140414_EXTERN_0192_C42UFACXX.nopd.AOCS_160_EXTERNAOCS20140414007.rsem.bam	False	False	45	61	22	6744
AOCS-161-1-9	EXTERNAOCS20140227003	AOCS-161-2-2	AOCS_161_ICGC_DBDE_20130904_015	AOCS-161-1-9	primary tumour	Primary	Tumour	140227_EXTERN_0128_AC2V5YACXX.nopd.AOCS_161_EXTERNAOCS20140227003	ICGCDBDE20130904015	SA505754	OV-AU	AOCS-161-1-9	SP102090	AOCS-161-1	DO46571	AOCS-161	3250.0	79.0	61-80%	PCAWG	PCAWG	Primary tumour - solid tissue		0	no treatment		fresh	frozen, vapor phase	no	8441/3		3.0	FIGO	III	AOCS	AOCS-161	solid	primary	False	False	0	_EGAZ00001018575_2014_ICGC_IcgcOvarian_AOCS161_1DNA_7PrimaryTumour_ICGCDBDE20130904015_IlluminaIGNOutsourcing_NoCapture_Bwa_HiSeq.jpearson.bam	_EGAZ00001018743_2014_ICGC_140227_EXTERN_0128_AC2V5YACXX.nopd.AOCS_161_EXTERNAOCS20140227003.rsem.bam	False	False	47	104	40	6502
AOCS-162-1-1	EXTERNAOCS20140227004	AOCS-162-2-5	AOCS_162_ICGC_DBDE_20130904_016	AOCS-162-1-1	primary tumour	Primary	Tumour	140227_EXTERN_0128_AC2V5YACXX.nopd.AOCS_162_EXTERNAOCS20140227004	ICGCDBDE20130904016	SA505768	OV-AU	AOCS-162-1-1	SP102096	AOCS-162-1	DO46576	AOCS-162	302.0	89.0	>81%	PCAWG	PCAWG	Primary tumour - solid tissue		63	other therapy	Surgery and Chemotherapy	fresh	frozen, vapor phase	no	8441/3		3.0	FIGO	III	AOCS	AOCS-162	solid	primary	True	False	63	_EGAZ00001018619_2014_ICGC_IcgcOvarian_AOCS162_1DNA_7PrimaryTumour_ICGCDBDE20130904016_IlluminaIGNOutsourcing_NoCapture_Bwa_HiSeq.jpearson.bam	_EGAZ00001018596_2014_ICGC_140227_EXTERN_0128_AC2V5YACXX.nopd.AOCS_162_EXTERNAOCS20140227004.rsem.bam	False	False	33	62	9	5153
AOCS-163-1-4	EXTERNAOCS20140227005	AOCS-163-2-8	AOCS_163_ICGC_DBDE_20130904_017	AOCS-163-1-4	primary tumour	Primary	Tumour	140227_EXTERN_0128_AC2V5YACXX.nopd.AOCS_163_EXTERNAOCS20140227005	ICGCDBDE20130904017	SA505781	OV-AU	AOCS-163-1-4	SP102103	AOCS-163-1	DO46581	AOCS-163	890.0	88.0	>81%	PCAWG	PCAWG	Primary tumour - solid tissue		0	no treatment		fresh	frozen, vapor phase	no	8441/3		3.0	FIGO	III	AOCS	AOCS-163	solid	primary	False	False	0	_EGAZ00001018711_2014_ICGC_IcgcOvarian_AOCS163_1DNA_7PrimaryTumour_ICGCDBDE20130904017_IlluminaIGNOutsourcing_NoCapture_Bwa_HiSeq.jpearson.bam	EGAZ00001018536_2014_ICGC_140227_EXTERN_0128_AC2V5YACXX.nopd.AOCS_163_EXTERNAOCS20140227005.rsem.bam	False	False	33	127	33	5325
AOCS-164-1-7	EXTERNAOCS20140227006	AOCS-164-2-0	AOCS_164_ICGC_DBDE_20130904_018	AOCS-164-1-7	primary tumour	Primary	Tumour	140227_EXTERN_0128_AC2V5YACXX.nopd.AOCS_164_EXTERNAOCS20140227006	ICGCDBDE20130904018	SA505796	OV-AU	AOCS-164-1-7	SP102113	AOCS-164-1	DO46586	AOCS-164	6307.0	95.0	>81%	PCAWG	PCAWG	Primary tumour - solid tissue		0	no treatment		fresh	frozen, vapor phase	no	8441/3	Silverberg	3.0	FIGO	III	AOCS	AOCS-164	solid	primary	False	False	0	_EGAZ00001018754_2014_ICGC_IcgcOvarian_AOCS164_1DNA_7PrimaryTumour_ICGCDBDE20130904018_IlluminaIGNOutsourcing_NoCapture_Bwa_HiSeq.jpearson.bam	EGAZ00001018529_2014_ICGC_140227_EXTERN_0128_AC2V5YACXX.nopd.AOCS_164_EXTERNAOCS20140227006.rsem.bam	False	False	54	147	43	6379
AOCS-165-1-X	EXTERNAOCS20140227007	AOCS-165-2-3	AOCS_165_ICGC_DBDE_20130904_019	AOCS-165-1-X	primary tumour	Primary	Tumour	140227_EXTERN_0128_AC2V5YACXX.nopd.AOCS_165_EXTERNAOCS20140227007	ICGCDBDE20130904019	SA505809	OV-AU	AOCS-165-1-X	SP102123	AOCS-165-1	DO46588	AOCS-165	6206.0	84.0	>81%	PCAWG	PCAWG	Primary tumour - solid tissue		0	no treatment		fresh	frozen, vapor phase	no	8441/3	Silverberg	3.0	FIGO	III	AOCS	AOCS-165	solid	primary	False	False	0	EGAZ00001018658_2014_ICGC_IcgcOvarian_AOCS165_1DNA_7PrimaryTumour_ICGCDBDE20130904019_IlluminaIGNOutsourcing_NoCapture_Bwa_HiSeq.jpearson.bam	EGAZ00001018556_2014_ICGC_140227_EXTERN_0128_AC2V5YACXX.nopd.AOCS_165_EXTERNAOCS20140227007.rsem.bam	False	False	62	147	61	6217
AOCS-166-1-2	EXTERNAOCS20140227008	AOCS-166-2-6	AOCS_166_ICGC_DBDE_20130904_020	AOCS-166-1-2	primary tumour	Primary	Tumour	140227_EXTERN_0128_AC2V5YACXX.nopd.AOCS_166_EXTERNAOCS20140227008	ICGCDBDE20130904020	SA505825	OV-AU	AOCS-166-1-2	SP102133	AOCS-166-1	DO46591	AOCS-166	5150.0	91.0	>81%	PCAWG	PCAWG	Primary tumour - solid tissue		0	no treatment		fresh	frozen, vapor phase	no	8441/3	Silverberg	2.0	FIGO	III	AOCS	AOCS-166	solid	primary	False	False	0	_EGAZ00001018794_2014_ICGC_IcgcOvarian_AOCS166_1DNA_7PrimaryTumour_ICGCDBDE20130904020_IlluminaIGNOutsourcing_NoCapture_Bwa_HiSeq.jpearson.bam	EGAZ00001018546_2014_ICGC_140227_EXTERN_0128_AC2V5YACXX.nopd.AOCS_166_EXTERNAOCS20140227008.rsem.bam	False	False	297	418	139	38722
AOCS-167-13-9	EXTERNAOCS20140227009	AOCS-167-27-X-MD	AOCS_167_ICGC_DBDE_20130904_024	AOCS-167-13-9	tumour metastasis to distant location 2	Autopsy	Tumour	140227_EXTERN_0128_AC2V5YACXX.nopd.AOCS_167_EXTERNAOCS20140227009	ICGCDBDE20130904024	SA505840	OV-AU	AOCS-167-13-9	SP102148	AOCS-167-16	DO46593	AOCS-167	41.0	90.0	>81%			Metastatic tumour - metastatsis to distant location		937	other therapy	Surgery and Chemotherapy	fresh	frozen, vapor phase	no	8140/3					AOCS	AOCS-167	solid	recurrence	True	True	937	EGAZ00001018617_2014_ICGC_IcgcOvarian_AOCS167_1DNA_16TumourMetastasisToDistantLocation_ICGCDBDE20130904024_IlluminaIGNOutsourcing_NoCapture_Bwa_HiSeq.jpearson.bam	EGAZ00001231090_20160726_OVAU_RNA_supp_140227_EXTERN_0128_AC2V5YACXX.nopd.AOCS_167_EXTERNAOCS20140227009.rsem.bam	False	False	59	147	55	8647
AOCS-167-16-X	EXTERNAOCS20140227011	AOCS-167-29-7-MD	AOCS_167_ICGC_DBDE_20130904_027	AOCS-167-16-X	tumour metastasis to distant location	Autopsy	Tumour	140227_EXTERN_0128_AC2V5YACXX.nopd.AOCS_167_EXTERNAOCS20140227011	ICGCDBDE20130904027	SA505846	OV-AU	AOCS-167-16-X	SP102151	AOCS-167-4	DO46593	AOCS-167	41.0	90.0	>81%			Recurrent tumour - solid tissue		937	other therapy	Surgery and Chemotherapy	fresh	frozen, vapor phase	no	8140/3					AOCS	AOCS-167	solid	recurrence	True	True	937	EGAZ00001018651_2014_ICGC_IcgcOvarian_AOCS167_1DNA_16TumourMetastasisToDistantLocation_ICGCDBDE20130904027_IlluminaIGNOutsourcing_NoCapture_Bwa_HiSeq.jpearson.bam	EGAZ00001231097_20160726_OVAU_RNA_supp_140227_EXTERN_0128_AC2V5YACXX.nopd.AOCS_167_EXTERNAOCS20140227011.rsem.bam	False	False	68	184	73	9108
AOCS-167-3-2	EXTERNAOCS20140227013	AOCS-167-4-6	AOCS_167_ICGC_DBDE_20130904_028	AOCS-167-3-2	recurrent ascitic fluid	Recurrence	Ascites	140227_EXTERN_0128_AC2V5YACXX.nopd.AOCS_167_EXTERNAOCS20140227013	ICGCDBDE20130904028	SA505861	OV-AU	AOCS-167-3-2	SP102143	AOCS-167-13	DO46593	AOCS-167	47.0	85.0	>81%	PCAWG	PCAWG	Recurrent tumour - other	recurrent ascitic fluid	937	other therapy	Surgery and Chemotherapy	fresh	frozen, vapor phase	no	8140/3					AOCS	AOCS-167	ascites	recurrence	True	False	937	_EGAZ00001018773_2014_ICGC_IcgcOvarian_AOCS167_1DNA_12Ascites_ICGCDBDE20130904028_IlluminaIGNOutsourcing_NoCapture_Bwa_HiSeq.jpearson.bam	_EGAZ00001018746_2014_ICGC_140227_EXTERN_0128_AC2V5YACXX.nopd.AOCS_167_EXTERNAOCS20140227013.rsem.bam	False	False	61	175	62	8657
AOCS-168-1-8	EXTERNAOCS20140414008	AOCS-168-2-1	AOCS_168_ICGC_DBDE_20131003_004	AOCS-168-1-8	primary tumour	Primary	Tumour	140414_EXTERN_0192_C42UFACXX.nopd.AOCS_168_EXTERNAOCS20140414008	ICGCDBDE20131003004	SA505872	OV-AU	AOCS-168-1-8	SP102161	AOCS-168-1	DO46597	AOCS-168	1906.0	89.0	>81%	PCAWG	PCAWG	Primary tumour - solid tissue		0	no treatment		fresh	frozen, vapor phase	no	8441/3		3.0	FIGO	III	AOCS	AOCS-168	solid	primary	False	False	0	_EGAZ00001018779_2014_ICGC_IcgcOvarian_AOCS168_1DNA_7PrimaryTumour_ICGCDBDE20131003004_IlluminaIGNOutsourcing_NoCapture_Bwa_HiSeq.jpearson.bam	EGAZ00001231093_20160726_OVAU_RNA_supp_140414_EXTERN_0192_C42UFACXX.nopd.AOCS_168_EXTERNAOCS20140414008.rsem.bam	False	False	50	108	61	6197
AOCS-169-1-0	EXTERNAOCS20140414009	AOCS-169-2-4	AOCS_169_ICGC_DBDE_20131003_006	AOCS-169-1-0	primary tumour	Primary	Tumour	140414_EXTERN_0192_C42UFACXX.nopd.AOCS_169_EXTERNAOCS20140414009	ICGCDBDE20131003006	SA505885	OV-AU	AOCS-169-1-0	SP102168	AOCS-169-1	DO46602	AOCS-169	1106.0	73.0	61-80%	PCAWG	PCAWG	Primary tumour - solid tissue		108	other therapy	Surgery and Chemotherapy	fresh	frozen, vapor phase	no	8441/3		3.0	FIGO	III	AOCS	AOCS-169	solid	primary	True	False	108	_EGAZ00001018818_2014_ICGC_IcgcOvarian_AOCS169_1DNA_7PrimaryTumour_ICGCDBDE20131003006_IlluminaIGNOutsourcing_NoCapture_Bwa_HiSeq.jpearson.bam	EGAZ00001231086_20160726_OVAU_RNA_supp_140414_EXTERN_0192_C42UFACXX.nopd.AOCS_169_EXTERNAOCS20140414009.rsem.bam	False	False	31	36	10	4447
AOCS-170-1-8	EXTERNAOCS20140227017	AOCS-170-2-1	AOCS_170_ICGC_DBDE_20131003_008	AOCS-170-1-8	primary tumour	Primary	Tumour	140227_EXTERN_0129_BC2TLKACXX.nopd.AOCS_170_EXTERNAOCS20140227017	ICGCDBDE20131003008	SA505897	OV-AU	AOCS-170-1-8	SP102174	AOCS-170-1	DO46606	AOCS-170	305.0	87.0	>81%	PCAWG	PCAWG	Primary tumour - solid tissue		61	other therapy	Surgery and Chemotherapy	fresh	frozen, vapor phase	no	8441/3		3.0	FIGO	III	AOCS	AOCS-170	solid	primary	False	False	61	_EGAZ00001018689_2014_ICGC_IcgcOvarian_AOCS170_1DNA_7PrimaryTumour_ICGCDBDE20131003008_IlluminaIGNOutsourcing_NoCapture_Bwa_HiSeq.jpearson.bam	_EGAZ00001018763_2014_ICGC_140227_EXTERN_0129_BC2TLKACXX.nopd.AOCS_170_EXTERNAOCS20140227017.rsem.bam	False	False	51	96	40	9880
AOCS-170-3-5	EXTERNAOCS20140227018	AOCS-170-4-9	AOCS_170_ICGC_DBDE_20131003_009	AOCS-170-3-5	primary ascitic fluid	Primary	Ascites	140227_EXTERN_0129_BC2TLKACXX.nopd.AOCS_170_EXTERNAOCS20140227018	ICGCDBDE20131003009	SA505906	OV-AU	AOCS-170-3-5	SP102177	AOCS-170-12	DO46606	AOCS-170	56.0	83.0	>81%			Primary tumour - other	primary ascitic fluid	0	no treatment		fresh	frozen, vapor phase	no	8140/3					AOCS	AOCS-170	ascites	primary	False	False	0	_EGAZ00001018606_2014_ICGC_IcgcOvarian_AOCS170_1DNA_12Ascites_ICGCDBDE20131003009_IlluminaIGNOutsourcing_NoCapture_Bwa_HiSeq.jpearson.bam	EGAZ00001018531_2014_ICGC_140227_EXTERN_0129_BC2TLKACXX.nopd.AOCS_170_EXTERNAOCS20140227018.rsem.bam	False	False	50	94	25	9588
AOCS-171-1-0	EXTERNAOCS20140227014	AOCS-171-2-4	AOCS_171_ICGC_DBDE_20131003_011	AOCS-171-1-0	primary tumour	Primary	Tumour	140227_EXTERN_0128_AC2V5YACXX.nopd.AOCS_171_EXTERNAOCS20140227014	ICGCDBDE20131003011	SA505919	OV-AU	AOCS-171-1-0	SP102187	AOCS-171-1	DO46611	AOCS-171	1405.0	80.0	61-80%	PCAWG	PCAWG	Primary tumour - solid tissue		0	no treatment		fresh	frozen, vapor phase	no	8441/3		2.0	FIGO	III	AOCS	AOCS-171	solid	primary	False	False	0	_EGAZ00001018682_2014_ICGC_IcgcOvarian_AOCS171_1DNA_7PrimaryTumour_ICGCDBDE20131003011_IlluminaIGNOutsourcing_NoCapture_Bwa_HiSeq.jpearson.bam	_EGAZ00001018642_2014_ICGC_140227_EXTERN_0128_AC2V5YACXX.nopd.AOCS_171_EXTERNAOCS20140227014.rsem.bam	False	False	63	149	31	9560
AOCS-171-3-8	EXTERNAOCS20140227015	AOCS-171-4-1	AOCS_171_ICGC_DBDE_20131003_012	AOCS-171-3-8	primary ascitic fluid	Primary	Ascites	140227_EXTERN_0128_AC2V5YACXX.nopd.AOCS_171_EXTERNAOCS20140227015	ICGCDBDE20131003012	SA505930	OV-AU	AOCS-171-3-8	SP102192	AOCS-171-12	DO46611	AOCS-171	213.0	83.0	>81%			Primary tumour - other	primary ascitic fluid	-23	no treatment		fresh	frozen, vapor phase	no	8140/3					AOCS	AOCS-171	ascites	primary	False	False	-23	_EGAZ00001018724_2014_ICGC_IcgcOvarian_AOCS171_1DNA_12Ascites_ICGCDBDE20131003012_IlluminaIGNOutsourcing_NoCapture_Bwa_HiSeq.jpearson.bam	_EGAZ00001018785_2014_ICGC_140227_EXTERN_0128_AC2V5YACXX.nopd.AOCS_171_EXTERNAOCS20140227015.rsem.bam	False	False	71	172	75	9647
[truncated: 131 more columns]
