# Supplementary material for: Chemotherapy weakly contributes to predicted neoantigen expression in ovarian cancer
Source: BMC Cancer. 2018 Jan 22;18:87. doi: 10.1186/s12885-017-3825-0 (PMC5778667; doi:10.1186/s12885-017-3825-0)
Supplement: Supplementary file 5 — Mutational signatures. COSMIC signatures and extracted chemotherapy signatures. (CSV 5 kb) [file 12885_2017_3825_MOESM5_ESM.csv]

	A[C>A]A	A[C>A]C	A[C>A]G	A[C>A]T	A[C>G]A	A[C>G]C	A[C>G]G	A[C>G]T	A[C>T]A	A[C>T]C	A[C>T]G	A[C>T]T	A[T>A]A	A[T>A]C	A[T>A]G	A[T>A]T	A[T>C]A	A[T>C]C	A[T>C]G	A[T>C]T	A[T>G]A	A[T>G]C	A[T>G]G	A[T>G]T	C[C>A]A	C[C>A]C	C[C>A]G	C[C>A]T	C[C>G]A	C[C>G]C	C[C>G]G	C[C>G]T	C[C>T]A	C[C>T]C	C[C>T]G	C[C>T]T	C[T>A]A	C[T>A]C	C[T>A]G	C[T>A]T	C[T>C]A	C[T>C]C	C[T>C]G	C[T>C]T	C[T>G]A	C[T>G]C	C[T>G]G	C[T>G]T	G[C>A]A
Signature 1	0.011098	0.009149	0.001490	0.006234	0.001801	0.002581	0.000593	0.002964	0.029515	0.014323	0.171647	0.012624	0.004022	0.002371	0.002811	0.008361	0.013916	0.006275	0.010138	0.009256	0.001588	0.001784	0.001386	0.003159	0.006596	0.007342	0.000893	0.007187	0.001285	0.000702	0.000506	0.001382	0.020896	0.018502	0.095577	0.017113	0.001183	0.001903	0.001488	0.002179	0.004177	0.005253	0.007013	0.006714	0.000303	0.002099	0.001600	0.002759	0.008233
Signature 2	0.000683	0.000619	0.000099	0.000324	0.000263	0.000270	0.000219	0.000611	0.007442	0.002726	0.003322	0.003327	0.000000	0.000113	0.000533	0.000149	0.001304	0.000426	0.000575	0.001488	0.000034	0.000025	0.000273	0.000218	0.000677	0.000214	0.000007	0.000416	0.000028	0.000280	0.000019	0.000313	0.015020	0.003517	0.004979	0.008957	0.000155	0.000464	0.000230	0.000575	0.000547	0.000392	0.000362	0.000561	0.000114	0.000022	0.000228	0.000067	0.000352
Signature 3	0.022172	0.017872	0.002138	0.016265	0.024003	0.012160	0.005275	0.023278	0.017872	0.008896	0.003573	0.014798	0.008429	0.007373	0.007357	0.008754	0.013036	0.009186	0.011717	0.016979	0.002351	0.001464	0.009054	0.007031	0.018782	0.015760	0.001963	0.014723	0.016833	0.013531	0.004176	0.024046	0.014395	0.008545	0.003518	0.016076	0.007571	0.012725	0.011509	0.016456	0.007895	0.014431	0.008423	0.011932	0.001974	0.005824	0.010465	0.008724	0.009697
Signature 4	0.036500	0.030900	0.018300	0.024300	0.009700	0.005400	0.003100	0.005400	0.012000	0.007500	0.002800	0.005900	0.004800	0.003900	0.010000	0.003000	0.008400	0.002000	0.008100	0.003600	0.000000	0.000200	0.001500	0.000200	0.046100	0.061400	0.008800	0.043200	0.010500	0.009700	0.006300	0.009400	0.021000	0.014400	0.007600	0.020100	0.007500	0.011100	0.034200	0.011500	0.005200	0.002600	0.010000	0.005400	0.000000	0.001300	0.004600	0.001200	0.037600
Signature 5	0.014942	0.008961	0.002208	0.009207	0.011671	0.007292	0.002304	0.011696	0.021839	0.012756	0.016760	0.016478	0.008903	0.007399	0.011508	0.011194	0.035367	0.013771	0.028449	0.027303	0.003462	0.002247	0.005490	0.003821	0.009675	0.004952	0.002801	0.011013	0.007538	0.007633	0.002614	0.009417	0.022769	0.017509	0.012862	0.020430	0.005043	0.006209	0.010508	0.009785	0.014239	0.012490	0.018742	0.019054	0.002042	0.003478	0.007147	0.011487	0.011892
Signature 6	0.001700	0.002800	0.000500	0.001900	0.001300	0.001200	0.000000	0.001800	0.031200	0.016300	0.090800	0.014900	0.000600	0.003300	0.000000	0.005300	0.007500	0.005600	0.021700	0.002300	0.000000	0.001700	0.000700	0.002900	0.010100	0.024100	0.009100	0.057100	0.000000	0.000000	0.000000	0.000200	0.008500	0.009900	0.090100	0.008700	0.000100	0.002600	0.000800	0.001100	0.006200	0.004000	0.027000	0.003300	0.000100	0.004000	0.005000	0.008600	0.002400
Signature 7	0.000400	0.000500	0.000000	0.000400	0.000000	0.000000	0.000000	0.000100	0.000000	0.019700	0.000100	0.004300	0.001000	0.000800	0.000900	0.003500	0.000500	0.000100	0.000700	0.001100	0.000000	0.000000	0.000900	0.000000	0.001200	0.000600	0.000000	0.001300	0.000100	0.000400	0.000600	0.000300	0.075400	0.100700	0.020800	0.078800	0.000000	0.001400	0.000700	0.001800	0.001000	0.000800	0.001000	0.004500	0.000000	0.000800	0.000900	0.001300	0.000300
Signature 8	0.036718	0.033246	0.002525	0.033599	0.008357	0.004306	0.000584	0.008635	0.018067	0.005650	0.019265	0.020806	0.013365	0.012431	0.014037	0.024110	0.016207	0.007788	0.009853	0.021829	0.004220	0.000794	0.006866	0.002940	0.031724	0.025505	0.001160	0.028791	0.006619	0.006078	0.000656	0.007805	0.004866	0.003980	0.008339	0.018844	0.012024	0.017881	0.016357	0.026248	0.005174	0.010937	0.005658	0.011120	0.002424	0.002096	0.006604	0.004867	0.023682
Signature 9	0.012000	0.006700	0.000500	0.006800	0.004800	0.002300	0.000000	0.003800	0.009300	0.005600	0.012500	0.007600	0.012100	0.004200	0.006800	0.018500	0.025200	0.010500	0.017600	0.024700	0.033500	0.005100	0.005200	0.019300	0.009800	0.005700	0.000000	0.009100	0.001800	0.002000	0.000000	0.003900	0.009800	0.006900	0.007600	0.009700	0.005500	0.004900	0.005100	0.006900	0.015400	0.011800	0.015400	0.027500	0.021600	0.006400	0.012600	0.050900	0.011800
Signature 10	0.000700	0.001000	0.000300	0.009200	0.000500	0.000300	0.000000	0.000200	0.000000	0.003200	0.012600	0.004700	0.000000	0.000200	0.000000	0.001200	0.003100	0.005200	0.002600	0.004000	0.000000	0.004000	0.001500	0.013700	0.003100	0.000900	0.000700	0.016000	0.000000	0.000000	0.000000	0.000000	0.001200	0.002400	0.010900	0.004300	0.000000	0.000100	0.000300	0.000900	0.000500	0.001900	0.001500	0.002000	0.002200	0.001800	0.003700	0.018200	0.001400
Signature 11	0.000200	0.001000	0.000000	0.000200	0.000700	0.000300	0.000000	0.000900	0.022500	0.109900	0.007200	0.063900	0.000200	0.000100	0.000700	0.000300	0.000600	0.001500	0.000800	0.000300	0.000000	0.000000	0.000100	0.000000	0.000700	0.001700	0.001000	0.001400	0.000000	0.000200	0.000800	0.000200	0.031000	0.151800	0.013500	0.081600	0.000400	0.001100	0.000600	0.000400	0.000100	0.000400	0.000100	0.000900	0.000000	0.000100	0.001100	0.000900	0.000400
Signature 12	0.007700	0.004700	0.001700	0.004600	0.003100	0.001500	0.000000	0.002500	0.012100	0.005400	0.001900	0.006700	0.005800	0.006500	0.004600	0.006000	0.046600	0.031700	0.048700	0.025000	0.001200	0.001000	0.001800	0.003000	0.013500	0.011200	0.002800	0.007100	0.001900	0.001900	0.000000	0.001900	0.018700	0.009400	0.004600	0.020500	0.001700	0.008600	0.003100	0.005400	0.031200	0.038500	0.041500	0.032400	0.001300	0.004900	0.004500	0.006300	0.006200
Signature 13	0.000335	0.000649	0.000038	0.000847	0.003775	0.000921	0.000020	0.003861	0.001480	0.000041	0.000317	0.000000	0.001244	0.001060	0.000103	0.000972	0.000549	0.000146	0.000279	0.000267	0.000386	0.000112	0.000036	0.000192	0.001710	0.001159	0.000244	0.001257	0.005334	0.000912	0.000285	0.006383	0.003647	0.001004	0.000129	0.000612	0.000285	0.000222	0.000287	0.000001	0.000043	0.000043	0.000054	0.000001	0.000015	0.000148	0.000046	0.000464	0.000132
Signature 14	0.000100	0.004200	0.000500	0.029600	0.000100	0.000000	0.000000	0.000100	0.029300	0.032100	0.049600	0.027700	0.000000	0.000800	0.000000	0.000900	0.002600	0.004600	0.003500	0.002500	0.000000	0.002000	0.000700	0.005600	0.005600	0.010200	0.000900	0.125700	0.000000	0.000000	0.000000	0.000000	0.006000	0.016700	0.029300	0.018600	0.000000	0.003400	0.000200	0.002000	0.000600	0.005300	0.001600	0.002700	0.000000	0.002000	0.000500	0.006300	0.001800
Signature 15	0.001300	0.004000	0.000000	0.005700	0.001100	0.000100	0.000600	0.001000	0.011700	0.016900	0.030900	0.006600	0.002100	0.009000	0.000900	0.007900	0.011500	0.007300	0.007300	0.006300	0.000000	0.000600	0.001200	0.002900	0.010600	0.008400	0.001500	0.022800	0.000900	0.000300	0.000400	0.001700	0.005100	0.008800	0.015500	0.009600	0.001600	0.004300	0.002700	0.000700	0.003200	0.005000	0.012800	0.003500	0.000000	0.001900	0.000700	0.004500	0.002400
Signature 16	0.016100	0.009700	0.002200	0.008800	0.004800	0.002400	0.000000	0.007300	0.013500	0.007600	0.003500	0.010100	0.008100	0.007300	0.008000	0.008400	0.071700	0.017100	0.034800	0.049700	0.005200	0.004200	0.006100	0.007600	0.015900	0.010000	0.002200	0.008400	0.004000	0.005000	0.002800	0.008000	0.021000	0.009800	0.001600	0.021100	0.005400	0.012800	0.013000	0.009600	0.014600	0.019400	0.019000	0.026300	0.000200	0.008200	0.006700	0.018600	0.009600
Signature 17	0.001832	0.000342	0.000002	0.003180	0.001662	0.001627	0.000026	0.001329	0.009350	0.004224	0.009229	0.005736	0.000613	0.001879	0.001087	0.002045	0.002697	0.008078	0.004433	0.003140	0.000053	0.006469	0.003482	0.030926	0.001032	0.000422	0.000297	0.000031	0.001925	0.000709	0.000004	0.000954	0.021265	0.003847	0.013176	0.009648	0.000030	0.010224	0.004467	0.031245	0.007427	0.039657	0.028610	0.101870	0.000091	0.019814	0.013450	0.261457	0.006535
Signature 18	0.050536	0.010940	0.002288	0.019424	0.001517	0.002499	0.002615	0.003983	0.003826	0.002465	0.008464	0.005606	0.003037	0.000811	0.004503	0.002737	0.002933	0.001513	0.003330	0.005491	0.000386	0.001255	0.002369	0.000339	0.088768	0.020641	0.017178	0.037677	0.000458	0.003654	0.005406	0.005520	0.009768	0.005655	0.016183	0.005153	0.000412	0.002491	0.005523	0.003314	0.000192	0.003050	0.002596	0.001310	0.000061	0.002016	0.005312	0.002342	0.128724
Signature 19	0.010700	0.007400	0.000500	0.007400	0.005800	0.001900	0.000000	0.007200	0.022100	0.020300	0.036800	0.026600	0.001100	0.005300	0.004500	0.003300	0.014500	0.004800	0.013500	0.016000	0.001400	0.000000	0.001000	0.001700	0.011200	0.015900	0.001800	0.009600	0.000200	0.002800	0.000200	0.000800	0.043800	0.075300	0.023800	0.115900	0.004300	0.005300	0.002100	0.002200	0.006600	0.007000	0.004000	0.005300	0.000000	0.001100	0.001300	0.001900	0.003200
Signature 20	0.001180	0.002212	0.000000	0.003008	0.000697	0.002059	0.000013	0.000849	0.032858	0.022196	0.034572	0.018820	0.000574	0.001971	0.000191	0.007421	0.016395	0.019252	0.054785	0.007341	0.000002	0.000381	0.000659	0.000532	0.017377	0.036502	0.012483	0.103401	0.000013	0.000548	0.000000	0.000121	0.011145	0.018153	0.044385	0.013847	0.000045	0.004389	0.001128	0.002386	0.014868	0.018356	0.074151	0.011001	0.000023	0.008476	0.015384	0.002185	0.001116
Signature 21	0.000100	0.000700	0.000000	0.000600	0.000500	0.000800	0.000000	0.001800	0.005100	0.006200	0.025600	0.003000	0.008300	0.029200	0.002700	0.004300	0.026500	0.016500	0.022400	0.018900	0.000000	0.003100	0.001600	0.001800	0.002000	0.001400	0.002700	0.005600	0.000100	0.000000	0.000000	0.000300	0.003400	0.009100	0.031800	0.004000	0.000000	0.003700	0.002500	0.001000	0.021900	0.010000	0.021100	0.020400	0.000000	0.000500	0.000400	0.003200	0.000100
Signature 22	0.001504	0.002451	0.000000	0.000922	0.000528	0.000000	0.000000	0.000299	0.003113	0.001525	0.003626	0.000000	0.049619	0.011667	0.067915	0.014600	0.016840	0.001108	0.004914	0.002631	0.001652	0.000000	0.001087	0.000000	0.004550	0.003764	0.000900	0.004440	0.000582	0.000825	0.000382	0.001761	0.007731	0.007111	0.005502	0.004170	0.086899	0.053707	0.213221	0.061828	0.004027	0.001352	0.002750	0.002363	0.001120	0.001065	0.004189	0.001629	0.001298
Signature 23	0.000453	0.000367	0.000000	0.000000	0.000000	0.000000	0.000000	0.000000	0.019767	0.081881	0.009249	0.033210	0.000000	0.000000	0.000237	0.000000	0.001068	0.000222	0.000499	0.000313	0.000000	0.000000	0.000000	0.000000	0.000165	0.000737	0.000164	0.000723	0.000199	0.000284	0.000000	0.000196	0.060573	0.186376	0.015149	0.156015	0.000595	0.000000	0.000173	0.000458	0.000000	0.000000	0.000321	0.000000	0.000000	0.000190	0.000000	0.000211	0.000350
Signature 24	0.028646	0.020215	0.020479	0.024600	0.011993	0.008425	0.000000	0.003881	0.006316	0.003844	0.003111	0.003420	0.001167	0.000015	0.006332	0.000005	0.004726	0.000628	0.002724	0.007122	0.000000	0.001464	0.000848	0.001075	0.063559	0.033757	0.022429	0.020087	0.013477	0.016106	0.000797	0.010389	0.006035	0.000000	0.002924	0.003971	0.002767	0.002694	0.006911	0.002915	0.001849	0.004454	0.000000	0.001597	0.000000	0.002185	0.000114	0.002534	0.054676
Signature 25	0.009897	0.006999	0.001448	0.004967	0.008033	0.001636	0.000000	0.003428	0.020988	0.013141	0.019660	0.005729	0.020431	0.008893	0.006242	0.014851	0.020663	0.009502	0.019911	0.014488	0.005282	0.000000	0.007136	0.000000	0.014833	0.007822	0.001277	0.012564	0.007201	0.004598	0.000824	0.000196	0.014334	0.005937	0.011559	0.013633	0.026296	0.015800	0.062861	0.036622	0.009028	0.010772	0.013351	0.008961	0.000000	0.002886	0.011769	0.008551	0.013465
Signature 26	0.002040	0.001487	0.000284	0.000598	0.001273	0.001528	0.000307	0.002498	0.005907	0.010626	0.019930	0.011335	0.004459	0.012822	0.001172	0.003993	0.055029	0.027595	0.051791	0.039072	0.000081	0.000163	0.001255	0.001850	0.003706	0.003981	0.000812	0.019038	0.001279	0.001215	0.000208	0.002297	0.006594	0.006511	0.011905	0.006239	0.003561	0.003902	0.002390	0.001636	0.037889	0.021741	0.047240	0.020741	0.000095	0.003919	0.005497	0.006789	0.001375
Signature 27	0.005206	0.004738	0.000783	0.002718	0.001324	0.001771	0.000000	0.001323	0.013723	0.005424	0.006706	0.004476	0.143076	0.001464	0.001226	0.002535	0.005047	0.001846	0.005689	0.002593	0.001136	0.000959	0.000068	0.000256	0.005065	0.002234	0.000266	0.003101	0.004731	0.001262	0.000361	0.000268	0.017438	0.007145	0.007504	0.007148	0.330601	0.002814	0.004397	0.005431	0.004899	0.005724	0.005661	0.003901	0.000000	0.000381	0.000403	0.001439	0.010756
Signature 28	0.001397	0.000917	0.000000	0.000513	0.000255	0.000269	0.000000	0.000308	0.005434	0.001815	0.005432	0.001629	0.000964	0.003366	0.001786	0.005653	0.004093	0.007881	0.005521	0.003232	0.006365	0.016611	0.006593	0.086393	0.001169	0.000334	0.000054	0.000187	0.000103	0.000144	0.000000	0.000291	0.004392	0.002648	0.002285	0.002424	0.002567	0.019611	0.008834	0.010943	0.020738	0.043284	0.037088	0.005053	0.009590	0.033913	0.018516	0.118967	0.002137
Signature 29	0.069982	0.055152	0.017847	0.026805	0.009302	0.003479	0.000154	0.003977	0.005197	0.008976	0.031639	0.004770	0.000000	0.003050	0.003910	0.005106	0.010119	0.006350	0.014660	0.007892	0.000000	0.000000	0.002925	0.000000	0.051410	0.025826	0.014496	0.040355	0.002619	0.001112	0.001520	0.000140	0.009126	0.007068	0.019875	0.001634	0.001765	0.000383	0.003557	0.002233	0.000000	0.002775	0.006902	0.003041	0.001117	0.000000	0.002170	0.001144	0.078047
Signature 30	0.000000	0.000000	0.001967	0.000000	0.000000	0.000000	0.004820	0.000000	0.065119	0.054397	0.020460	0.021936	0.007574	0.003738	0.006591	0.009345	0.000000	0.008755	0.009050	0.000000	0.005312	0.002459	0.006295	0.009542	0.000000	0.000000	0.002262	0.000000	0.000000	0.000000	0.003246	0.000000	0.069447	0.063840	0.017313	0.034232	0.005312	0.006787	0.008263	0.000000	0.000000	0.000000	0.000000	0.000000	0.004623	0.006000	0.007378	0.009148	0.008853
Cisplatin: Gallus gallus	0.005793	0.103328	0.000460	0.023322	0.002787	0.002303	0.000316	0.003911	0.001760	0.005817	0.000657	0.001791	0.006789	0.042310	0.004227	0.003643	0.002182	0.004666	0.001074	0.002071	0.001820	0.001084	0.005629	0.000945	0.021954	0.064523	0.000986	0.021734	0.004714	0.003298	0.000982	0.002938	0.005233	0.006531	0.001199	0.006605	0.022179	0.015735	0.016795	0.014528	0.003052	0.005268	0.006245	0.006939	0.005190	0.001934	0.011043	0.002531	0.008570
Cyclophosphamide: Gallus gallus	0.005456	0.006880	0.001063	0.008658	0.003045	0.002265	0.001071	0.003682	0.010673	0.026365	0.002299	0.019586	0.012902	0.008482	0.017692	0.031597	0.003436	0.009010	0.009889	0.009721	0.003081	0.003733	0.004106	0.004258	0.004001	0.003407	0.002326	0.007023	0.002666	0.001586	0.001330	0.001541	0.014958	0.038134	0.007347	0.019360	0.017146	0.026569	0.036286	0.094406	0.004578	0.004562	0.003991	0.014526	0.014817	0.003854	0.005670	0.020836	0.002017
Etoposide: Gallus gallus	0.014940	0.011079	0.004514	0.007311	0.019554	0.004189	0.004916	0.010142	0.007054	0.018028	0.018447	0.008826	0.010361	0.007698	0.003908	0.006320	0.011699	0.020706	0.019630	0.044273	0.004586	0.004008	0.006308	0.011489	0.014169	0.004411	0.006331	0.009263	0.007569	0.004431	0.006393	0.006721	0.016123	0.005802	0.023139	0.008244	0.004298	0.015606	0.007714	0.016502	0.012887	0.009799	0.006543	0.032901	0.011090	0.007122	0.007004	0.005709	0.014221
Cisplatin: C. Elegans	0.005393	0.009904	0.000914	0.007491	0.004086	0.003183	0.000673	0.004896	0.002629	0.005128	0.000950	0.003549	0.011104	0.004077	0.006458	0.004982	0.008242	0.002039	0.002066	0.003559	0.001607	0.001835	0.010953	0.001748	0.037410	0.175933	0.005437	0.214249	0.002172	0.005842	0.000640	0.007328	0.005818	0.011291	0.001130	0.022224	0.005449	0.025445	0.008136	0.010895	0.007578	0.022070	0.007057	0.020584	0.003043	0.003395	0.004215	0.003431	0.003367
[truncated: 47 more columns]
