# Supplementary material for: Chemotherapy weakly contributes to predicted neoantigen expression in ovarian cancer
Source: BMC Cancer. 2018 Jan 22;18:87. doi: 10.1186/s12885-017-3825-0 (PMC5778667; doi:10.1186/s12885-017-3825-0)
Supplement: Supplementary file 6 — Signature deconvolutions. Results of mutational signature deconvolution, including a separate analysis of mutations unique to the treated paired samples. (CSV 42 kb) [file 12885_2017_3825_MOESM6_ESM.csv]

source_id	treated	kind	Signature 1	Signature 2	Signature 3	Signature 4	Signature 5	Signature 6	Signature 7	Signature 8	Signature 9	Signature 10	Signature 11	Signature 12	Signature 13	Signature 14	Signature 15	Signature 16	Signature 17	Signature 18	Signature 19	Signature 20	Signature 21	Signature 22	Signature 23	Signature 24	Signature 25	Signature 26	Signature 27	Signature 28	Signature 29	Signature 30	Cisplatin Gallus gallus	Cyclophosphamide Gallus gallus	Etoposide Gallus gallus	Cisplatin C Elegans
AOCS-001-1-7	False	all	0.083280	0.024729	0.412649	0.000000	0.000000	0.006670	0.000000	0.165039	0.000000	0.000000	0.029812	0.000000	0.060511	0.000000	0.000000	0.144584	0.000000	0.000000	0.012363	0.000000	0.016667	0.001876	0.000000	0.016672	0.025148	0.000000	0.000000	0.000000	0.000000	0.000000	0.000000	0.000000	0.000000	0.000000
AOCS-004-1-5	False	all	0.060413	0.028655	0.339972	0.000000	0.155529	0.009620	0.000000	0.127615	0.028047	0.000000	0.000000	0.024310	0.000000	0.004437	0.011460	0.079435	0.014867	0.000000	0.023491	0.000000	0.007514	0.000000	0.000000	0.000000	0.000000	0.051271	0.000000	0.000000	0.000000	0.000000	0.000000	0.019407	0.000000	0.013958
AOCS-005-1-8	False	all	0.139281	0.052011	0.162842	0.000000	0.257810	0.000000	0.000000	0.114895	0.071077	0.000000	0.010532	0.000000	0.083437	0.000000	0.000000	0.043763	0.000000	0.000000	0.000000	0.000000	0.000000	0.000000	0.000000	0.000000	0.000000	0.000000	0.000000	0.011033	0.000000	0.000000	0.000000	0.000000	0.053319	0.000000
AOCS-034-1-0	False	all	0.094747	0.026048	0.577138	0.000000	0.051413	0.000000	0.000000	0.073266	0.024988	0.000000	0.009594	0.000000	0.040046	0.000000	0.005978	0.084829	0.000000	0.000000	0.000000	0.000000	0.000000	0.000000	0.000000	0.000000	0.008634	0.000000	0.000000	0.000000	0.000000	0.000000	0.003319	0.000000	0.000000	0.000000
AOCS-034-3-8	True	all	0.044497	0.034413	0.493021	0.000000	0.000000	0.000000	0.000000	0.060073	0.039102	0.000000	0.011875	0.000000	0.106180	0.000000	0.000000	0.035735	0.000000	0.000000	0.067292	0.000000	0.000000	0.000000	0.034141	0.000000	0.017605	0.000000	0.000000	0.000000	0.019185	0.000000	0.007729	0.017404	0.000000	0.011748
AOCS-034-3-8	True	unique to treated	0.007634	0.041865	0.381169	0.000000	0.000000	0.000000	0.004508	0.077574	0.015457	0.000000	0.000000	0.000000	0.183161	0.000000	0.000000	0.014426	0.000000	0.000000	0.020510	0.000000	0.000000	0.000000	0.119552	0.000000	0.000000	0.000000	0.000000	0.005774	0.033498	0.000000	0.000000	0.066367	0.000000	0.028503
AOCS-055-1-7	False	all	0.099963	0.072865	0.281344	0.000000	0.000000	0.000000	0.003331	0.000000	0.059318	0.000000	0.012995	0.000000	0.312359	0.000000	0.000000	0.089271	0.000000	0.000000	0.000000	0.000000	0.000000	0.000000	0.000000	0.000000	0.000000	0.047587	0.000000	0.000000	0.000000	0.000000	0.000000	0.014342	0.006626	0.000000
AOCS-056-1-X	False	all	0.110594	0.012215	0.481762	0.000000	0.028756	0.007155	0.000000	0.234151	0.000000	0.000000	0.002475	0.000000	0.006843	0.000000	0.000000	0.036837	0.000000	0.000000	0.041946	0.000000	0.000000	0.000000	0.000000	0.000000	0.000000	0.000000	0.000000	0.000000	0.000000	0.000000	0.017461	0.019806	0.000000	0.000000
AOCS-057-1-2	False	all	0.084117	0.007106	0.376318	0.000000	0.200440	0.010536	0.001411	0.189051	0.018755	0.000000	0.008313	0.009772	0.024841	0.000000	0.000000	0.042154	0.000000	0.000000	0.000000	0.000000	0.000000	0.000000	0.000000	0.000000	0.000000	0.000000	0.000000	0.000000	0.000000	0.000000	0.000000	0.012728	0.000000	0.014456
AOCS-058-1-5	False	all	0.093638	0.015873	0.428976	0.052160	0.000000	0.003878	0.000000	0.243478	0.000000	0.000000	0.000000	0.000000	0.029147	0.000000	0.005255	0.021862	0.000000	0.000000	0.037408	0.000000	0.000000	0.005066	0.000000	0.000000	0.011482	0.000000	0.000000	0.000000	0.000000	0.023361	0.000000	0.004728	0.000000	0.023688
AOCS-059-1-8	False	all	0.299457	0.033825	0.089723	0.000000	0.139388	0.000000	0.005612	0.118957	0.000000	0.000000	0.038269	0.000000	0.031954	0.000000	0.000000	0.163947	0.000000	0.000000	0.000000	0.000000	0.000000	0.000000	0.000000	0.000000	0.000000	0.000000	0.000000	0.000000	0.000000	0.000000	0.000000	0.044121	0.034747	0.000000
AOCS-060-1-5	False	all	0.373316	0.015170	0.100566	0.009863	0.232119	0.000000	0.000000	0.088040	0.000000	0.030647	0.026393	0.000000	0.053793	0.000000	0.000000	0.000000	0.000000	0.036683	0.005409	0.000000	0.000000	0.000000	0.000000	0.000000	0.000000	0.000000	0.000000	0.000000	0.000000	0.028001	0.000000	0.000000	0.000000	0.000000
AOCS-061-1-8	False	all	0.191690	0.018514	0.170839	0.000000	0.238204	0.000000	0.001866	0.269649	0.013642	0.000000	0.027853	0.000000	0.026424	0.000000	0.003406	0.008348	0.000000	0.000000	0.000000	0.000000	0.000000	0.000000	0.000000	0.000000	0.000000	0.000000	0.000000	0.000000	0.000000	0.000000	0.000000	0.000000	0.029566	0.000000
AOCS-063-1-3	False	all	0.108109	0.010866	0.340220	0.000000	0.018405	0.000000	0.004002	0.231621	0.000000	0.000000	0.000000	0.000000	0.037377	0.005164	0.000000	0.153994	0.000000	0.000000	0.003244	0.000000	0.008246	0.011023	0.011304	0.000000	0.000000	0.000000	0.000000	0.000000	0.000000	0.036538	0.019886	0.000000	0.000000	0.000000
AOCS-064-1-6	False	all	0.000000	0.003423	0.428518	0.000000	0.000000	0.021782	0.000000	0.377967	0.000000	0.000000	0.000000	0.035927	0.022082	0.000000	0.000000	0.000000	0.000000	0.000000	0.016438	0.000000	0.000000	0.000000	0.000000	0.000000	0.000000	0.000000	0.000000	0.004630	0.000000	0.023175	0.003203	0.054922	0.000000	0.007934
AOCS-064-3-3	True	unique to treated	0.000000	0.000000	0.512506	0.000000	0.000000	0.000000	0.000000	0.084197	0.055094	0.000000	0.000000	0.034058	0.003380	0.000000	0.009174	0.000000	0.055457	0.000000	0.027380	0.000000	0.000000	0.000000	0.000000	0.000000	0.000000	0.000000	0.015363	0.000000	0.037270	0.000000	0.014121	0.126428	0.025573	0.000000
AOCS-064-3-3	True	all	0.000000	0.004057	0.476215	0.000000	0.000000	0.020668	0.000000	0.274323	0.010258	0.000000	0.000000	0.041654	0.013586	0.000000	0.002314	0.000000	0.017646	0.000000	0.029744	0.000000	0.000000	0.000000	0.000000	0.000000	0.000000	0.000000	0.006438	0.009372	0.000000	0.000000	0.016624	0.077101	0.000000	0.000000
AOCS-065-1-9	False	all	0.068835	0.006987	0.455608	0.000000	0.066352	0.007995	0.000000	0.241861	0.010073	0.000000	0.002917	0.000000	0.000000	0.000000	0.000000	0.025178	0.000000	0.000000	0.027723	0.000000	0.000000	0.003666	0.000000	0.000000	0.032722	0.000000	0.000000	0.000000	0.000000	0.005872	0.012027	0.032185	0.000000	0.000000
AOCS-065-3-6	True	all	0.068818	0.006056	0.493055	0.000000	0.000000	0.003038	0.000000	0.196692	0.035004	0.000000	0.006363	0.000000	0.001372	0.000000	0.000000	0.050812	0.000000	0.000000	0.052420	0.000000	0.000000	0.000000	0.001614	0.012912	0.021309	0.000000	0.000000	0.000000	0.000000	0.013706	0.000000	0.034424	0.000000	0.002404
AOCS-065-3-6	True	unique to treated	0.045337	0.000000	0.573553	0.000000	0.000000	0.000000	0.005472	0.087917	0.093703	0.000000	0.000000	0.000000	0.015711	0.000000	0.000000	0.000000	0.003499	0.013082	0.049049	0.000000	0.000000	0.000000	0.036004	0.000000	0.000000	0.000000	0.009169	0.000000	0.000000	0.026144	0.000000	0.036201	0.000000	0.005160
AOCS-075-1-0	False	all	0.176046	0.033439	0.275430	0.000000	0.000000	0.000000	0.002159	0.127715	0.000000	0.000000	0.003392	0.000000	0.177188	0.000000	0.000000	0.130256	0.000000	0.000000	0.000000	0.000000	0.000000	0.000000	0.000000	0.000000	0.000000	0.000000	0.000000	0.000000	0.000000	0.000000	0.000000	0.044141	0.030234	0.000000
AOCS-076-1-3	False	all	0.182398	0.007301	0.270513	0.000000	0.221363	0.000000	0.000000	0.143908	0.035851	0.000000	0.002638	0.000000	0.026921	0.000000	0.000000	0.109109	0.000000	0.000000	0.000000	0.000000	0.000000	0.000000	0.000000	0.000000	0.000000	0.000000	0.000000	0.000000	0.000000	0.000000	0.000000	0.000000	0.000000	0.000000
AOCS-077-1-6	True	all	0.360054	0.031726	0.086883	0.000000	0.015896	0.000000	0.018932	0.199166	0.000000	0.000000	0.004666	0.000000	0.033884	0.000000	0.000000	0.173735	0.000000	0.000000	0.024303	0.000000	0.000000	0.000000	0.000000	0.000000	0.000000	0.000000	0.000000	0.000000	0.000000	0.000000	0.000000	0.000000	0.050755	0.000000
AOCS-078-1-9	False	all	0.147781	0.008826	0.443772	0.000000	0.014733	0.000000	0.000000	0.046943	0.022788	0.008145	0.011448	0.000000	0.071554	0.000000	0.000000	0.163594	0.000000	0.000000	0.000000	0.000000	0.011213	0.000000	0.000000	0.000000	0.000000	0.011994	0.000000	0.000000	0.000000	0.000000	0.000000	0.015575	0.021635	0.000000
AOCS-079-1-1	False	all	0.108341	0.019589	0.294683	0.000000	0.191289	0.000000	0.002219	0.208656	0.000000	0.000000	0.026254	0.000000	0.037185	0.000000	0.000000	0.042370	0.000000	0.000000	0.000000	0.000000	0.000000	0.010329	0.000000	0.000000	0.000000	0.000000	0.000000	0.000000	0.047863	0.000000	0.000000	0.011220	0.000000	0.000000
AOCS-080-1-9	False	all	0.190832	0.016566	0.304071	0.000000	0.172933	0.000000	0.012478	0.152325	0.028152	0.000000	0.000000	0.000000	0.025190	0.000000	0.000000	0.038452	0.000000	0.000000	0.047112	0.000000	0.000000	0.000000	0.000000	0.000000	0.000000	0.000000	0.000000	0.000000	0.000000	0.000000	0.000000	0.011888	0.000000	0.000000
AOCS-081-1-1	False	all	0.230852	0.000000	0.367570	0.000000	0.105332	0.000000	0.000000	0.080099	0.064864	0.000000	0.000000	0.000000	0.025179	0.000000	0.000000	0.088655	0.000000	0.000000	0.000000	0.000000	0.000000	0.000000	0.000000	0.000000	0.000000	0.033301	0.000000	0.000000	0.000000	0.000000	0.000000	0.004148	0.000000	0.000000
AOCS-083-1-7	False	all	0.165157	0.008539	0.283380	0.000000	0.235520	0.000000	0.000000	0.144849	0.055709	0.000000	0.002727	0.017045	0.032710	0.000000	0.000000	0.021820	0.000000	0.000000	0.008395	0.000000	0.000000	0.000000	0.000000	0.000000	0.000000	0.000000	0.000000	0.000000	0.000000	0.000000	0.000000	0.024149	0.000000	0.000000
AOCS-084-1-X	False	all	0.165608	0.009863	0.180212	0.000000	0.385426	0.000000	0.000000	0.100608	0.014099	0.000000	0.000000	0.000000	0.038186	0.000000	0.000000	0.035993	0.000000	0.000000	0.000000	0.000000	0.000000	0.000000	0.000000	0.000000	0.000000	0.000000	0.000000	0.000000	0.000000	0.000000	0.000000	0.000000	0.070006	0.000000
AOCS-085-1-2	False	all	0.139898	0.031569	0.026036	0.007624	0.315023	0.000000	0.000000	0.248885	0.076514	0.003210	0.024438	0.000000	0.042424	0.035077	0.008204	0.000000	0.000000	0.000000	0.015951	0.000000	0.000000	0.000000	0.000000	0.000000	0.000000	0.000000	0.000000	0.003412	0.000000	0.000000	0.000000	0.000000	0.021734	0.000000
AOCS-086-1-5	False	all	0.105583	0.020744	0.547774	0.000000	0.111398	0.000000	0.000000	0.123347	0.012807	0.000000	0.021134	0.000000	0.022647	0.000000	0.013701	0.010409	0.000000	0.000000	0.010456	0.000000	0.000000	0.000000	0.000000	0.000000	0.000000	0.000000	0.000000	0.000000	0.000000	0.000000	0.000000	0.000000	0.000000	0.000000
AOCS-086-3-2	True	unique to treated	0.015515	0.000000	0.435691	0.000000	0.000000	0.000000	0.003488	0.000000	0.018087	0.000000	0.000000	0.010781	0.038104	0.000000	0.000000	0.051899	0.000000	0.000000	0.035364	0.000000	0.000000	0.027158	0.123486	0.000000	0.000000	0.000000	0.012045	0.000000	0.080586	0.000000	0.013805	0.116719	0.000000	0.017273
AOCS-086-3-2	True	all	0.050795	0.007572	0.526141	0.000000	0.000000	0.000000	0.000000	0.017817	0.032203	0.000000	0.014630	0.005684	0.027043	0.000000	0.000000	0.036711	0.000000	0.000000	0.088565	0.000000	0.000000	0.009481	0.028569	0.000000	0.020502	0.000000	0.007375	0.000000	0.057348	0.000000	0.003566	0.057921	0.000000	0.008078
AOCS-088-1-0	False	all	0.038741	0.000000	0.347385	0.000000	0.000000	0.000000	0.000000	0.431979	0.000000	0.006706	0.005018	0.000000	0.031083	0.000000	0.000000	0.000000	0.000000	0.000000	0.047679	0.000000	0.000000	0.000000	0.000000	0.000000	0.000000	0.013149	0.000000	0.007489	0.000000	0.046741	0.006369	0.017659	0.000000	0.000000
AOCS-088-3-8	True	all	0.008323	0.037319	0.369055	0.000000	0.000000	0.000000	0.000000	0.359851	0.007529	0.000000	0.015046	0.011464	0.061210	0.017909	0.000000	0.000000	0.000000	0.000000	0.037173	0.000000	0.000000	0.000000	0.000000	0.000000	0.004463	0.000000	0.000000	0.000000	0.000000	0.010857	0.010944	0.048857	0.000000	0.000000
AOCS-088-3-8	True	unique to treated	0.000000	0.055241	0.385917	0.000000	0.000000	0.000000	0.000000	0.315491	0.005125	0.000000	0.014790	0.003386	0.082385	0.021290	0.000000	0.000000	0.000000	0.000000	0.035641	0.000000	0.000000	0.000000	0.000000	0.000000	0.000000	0.000000	0.002202	0.000000	0.000000	0.000000	0.009559	0.068972	0.000000	0.000000
AOCS-090-1-0	False	all	0.104669	0.003589	0.532002	0.000000	0.000000	0.000000	0.000000	0.165911	0.045088	0.000000	0.008837	0.000000	0.011492	0.006529	0.000000	0.089227	0.000000	0.000000	0.000000	0.000000	0.000000	0.000000	0.000000	0.000000	0.000000	0.009026	0.000000	0.000000	0.000000	0.000000	0.000000	0.023631	0.000000	0.000000
AOCS-091-1-3	False	all	0.017110	0.007990	0.516002	0.000000	0.107453	0.043397	0.000000	0.209973	0.000000	0.000000	0.000000	0.005358	0.004878	0.000000	0.000000	0.000000	0.000000	0.000000	0.004996	0.000000	0.005759	0.000000	0.000000	0.003402	0.010904	0.000000	0.000000	0.000000	0.000000	0.000000	0.000000	0.053431	0.009348	0.000000
AOCS-091-3-0	True	all	0.056399	0.001993	0.545424	0.000000	0.000000	0.006654	0.000000	0.045006	0.009601	0.000000	0.000000	0.010519	0.011701	0.000000	0.003983	0.046149	0.000000	0.000000	0.038956	0.000000	0.003017	0.014029	0.009280	0.000000	0.028003	0.000000	0.009380	0.000000	0.038921	0.000000	0.013788	0.087034	0.000000	0.020162
AOCS-091-3-0	True	unique to treated	0.023119	0.000000	0.527736	0.000000	0.000000	0.034221	0.000000	0.069106	0.000000	0.000000	0.000000	0.038907	0.017397	0.000000	0.000000	0.019388	0.000000	0.000000	0.052593	0.000000	0.000000	0.026358	0.000000	0.000000	0.013236	0.000000	0.008104	0.000000	0.029493	0.000000	0.023119	0.104507	0.000000	0.012716
AOCS-092-1-6	False	all	0.145781	0.022689	0.312724	0.000000	0.232789	0.000000	0.000000	0.172450	0.024544	0.000000	0.000000	0.000000	0.016435	0.000000	0.000000	0.039336	0.000000	0.000000	0.000000	0.000000	0.000000	0.000000	0.000000	0.000000	0.000000	0.000000	0.000000	0.000000	0.000000	0.000000	0.000000	0.012460	0.020790	0.000000
AOCS-092-3-3	True	unique to treated	0.000000	0.000000	0.173333	0.000000	0.000000	0.000000	0.024844	0.000000	0.000000	0.000000	0.000000	0.000000	0.000000	0.000000	0.000000	0.000000	0.000000	0.016921	0.091651	0.000000	0.000000	0.116639	0.167616	0.000000	0.000000	0.000000	0.050547	0.000000	0.042833	0.000000	0.069326	0.186710	0.000000	0.059579
AOCS-092-3-3	True	all	0.055025	0.006622	0.371879	0.000000	0.000000	0.000000	0.017897	0.041480	0.000000	0.003255	0.000000	0.000000	0.000000	0.000000	0.000000	0.046639	0.000000	0.000000	0.123632	0.000000	0.000000	0.031696	0.037417	0.000000	0.030881	0.000000	0.023915	0.000000	0.059732	0.000000	0.022298	0.111777	0.000000	0.015857
AOCS-093-1-9	False	all	0.078873	0.023476	0.575960	0.000000	0.000000	0.000000	0.000000	0.169649	0.022473	0.000000	0.000000	0.000000	0.027567	0.000000	0.000000	0.017261	0.000000	0.000000	0.015243	0.000000	0.000000	0.000000	0.000000	0.000000	0.000000	0.037565	0.000000	0.000000	0.000000	0.000000	0.000000	0.025173	0.000000	0.006761
AOCS-093-3-6	True	all	0.056296	0.019890	0.609819	0.000000	0.000000	0.000000	0.000000	0.096049	0.024610	0.000000	0.008781	0.010076	0.016320	0.000000	0.000000	0.032272	0.000000	0.000000	0.000000	0.000000	0.000000	0.000000	0.021957	0.000000	0.074550	0.006936	0.004208	0.000000	0.006608	0.000000	0.000000	0.000000	0.000000	0.011628
AOCS-093-3-6	True	unique to treated	0.000000	0.025292	0.467042	0.000000	0.000000	0.000000	0.000000	0.000000	0.025017	0.000000	0.000000	0.030642	0.044224	0.000000	0.000000	0.078019	0.000000	0.000000	0.046555	0.000000	0.000000	0.053690	0.064319	0.000000	0.000000	0.000000	0.019902	0.000000	0.048672	0.000000	0.026710	0.059543	0.000000	0.010372
AOCS-093-8-4	False	all	0.078413	0.017118	0.641530	0.000000	0.000000	0.000000	0.000000	0.120775	0.035077	0.000000	0.009800	0.000000	0.012078	0.000000	0.000000	0.000000	0.000000	0.000000	0.000000	0.000000	0.000000	0.000000	0.000000	0.000000	0.034727	0.034739	0.000000	0.000000	0.000000	0.000000	0.000000	0.008576	0.000000	0.007168
AOCS-094-1-1	False	all	0.049079	0.000000	0.580538	0.000000	0.000000	0.000000	0.000000	0.049244	0.095684	0.000000	0.004948	0.108865	0.048445	0.000000	0.000000	0.000000	0.000000	0.000000	0.030118	0.000000	0.000000	0.001579	0.000000	0.000000	0.000000	0.000000	0.000000	0.000000	0.000000	0.000000	0.000000	0.025322	0.000000	0.006178
AOCS-094-6-X	True	unique to treated	0.025926	0.002917	0.523237	0.000000	0.036490	0.003977	0.000000	0.168267	0.047261	0.000000	0.006299	0.081472	0.066371	0.000000	0.000000	0.000000	0.000000	0.000000	0.006551	0.000000	0.000000	0.000000	0.000000	0.000000	0.000000	0.000000	0.000000	0.000000	0.000000	0.000000	0.000000	0.028719	0.000000	0.002513
AOCS-094-6-X	True	all	0.063473	0.009233	0.557431	0.000000	0.000000	0.000000	0.000000	0.136572	0.036962	0.000000	0.005244	0.048986	0.043751	0.012557	0.000000	0.042590	0.000000	0.000000	0.012348	0.000000	0.000000	0.000000	0.000000	0.000000	0.000000	0.000000	0.000000	0.000000	0.000000	0.000000	0.000000	0.030853	0.000000	0.000000
AOCS-095-1-4	False	all	0.061866	0.014554	0.429928	0.000000	0.029805	0.022615	0.000000	0.318424	0.000000	0.000000	0.024804	0.000000	0.022242	0.000000	0.000000	0.046165	0.000000	0.000000	0.000000	0.000000	0.003674	0.012058	0.000000	0.000000	0.000000	0.000000	0.000000	0.000000	0.005281	0.008585	0.000000	0.000000	0.000000	0.000000
AOCS-095-3-1	True	unique to treated	0.021304	0.000000	0.443105	0.000000	0.000000	0.000000	0.007013	0.022160	0.000000	0.000000	0.000000	0.000000	0.019826	0.000000	0.000000	0.000000	0.000000	0.000000	0.098285	0.000000	0.000000	0.072245	0.044894	0.000000	0.000000	0.006665	0.014862	0.000000	0.060635	0.000000	0.061787	0.121719	0.000000	0.005499
AOCS-095-3-1	True	all	0.042758	0.001633	0.409266	0.000000	0.000000	0.000000	0.000000	0.221948	0.000000	0.000000	0.012890	0.009745	0.021985	0.000000	0.000000	0.013184	0.000000	0.000000	0.060657	0.000000	0.000000	0.034161	0.018221	0.000000	0.020311	0.000000	0.003371	0.000000	0.025640	0.026336	0.031944	0.038688	0.000000	0.007264
AOCS-096-1-7	False	all	0.093998	0.014011	0.117261	0.000000	0.357961	0.000000	0.000000	0.271738	0.054871	0.000000	0.003600	0.011921	0.021527	0.000000	0.005435	0.000000	0.000000	0.000000	0.000000	0.000000	0.000000	0.000000	0.000000	0.000000	0.000000	0.000000	0.000000	0.005100	0.000000	0.015729	0.000000	0.026849	0.000000	0.000000
AOCS-097-1-X	False	all	0.305095	0.031759	0.140892	0.000000	0.002511	0.000000	0.016956	0.229594	0.000000	0.000000	0.047386	0.000000	0.000000	0.000000	0.000000	0.218316	0.000000	0.000000	0.000000	0.000000	0.000000	0.000000	0.000000	0.000000	0.000000	0.007492	0.000000	0.000000	0.000000	0.000000	0.000000	0.000000	0.000000	0.000000
AOCS-104-1-6	False	all	0.072250	0.014738	0.412477	0.000000	0.000000	0.000000	0.000000	0.189024	0.000000	0.000000	0.014814	0.000000	0.030261	0.000000	0.000000	0.134190	0.000000	0.000000	0.037899	0.000000	0.017920	0.000000	0.000000	0.000000	0.033928	0.000000	0.000000	0.000000	0.000000	0.008531	0.010281	0.000000	0.023687	0.000000
AOCS-105-1-9	False	all	0.086289	0.003353	0.423153	0.000000	0.010732	0.010401	0.000000	0.241752	0.000000	0.000000	0.028092	0.016846	0.019808	0.000000	0.000000	0.088338	0.000000	0.000000	0.028182	0.000000	0.000000	0.014405	0.000000	0.000000	0.000000	0.000000	0.000000	0.002603	0.000000	0.014191	0.007596	0.004259	0.000000	0.000000
AOCS-106-1-1	True	all	0.081507	0.007313	0.455654	0.019586	0.108639	0.000000	0.000000	0.205403	0.000000	0.000000	0.000000	0.000000	0.008494	0.000000	0.000000	0.043572	0.000000	0.000000	0.012343	0.000000	0.004310	0.000000	0.000000	0.000000	0.000000	0.000000	0.000000	0.000000	0.000000	0.000000	0.000000	0.000000	0.050626	0.002553
AOCS-107-1-4	False	all	0.050302	0.011397	0.422277	0.000000	0.056485	0.000000	0.000000	0.179413	0.000000	0.000000	0.007072	0.035529	0.027460	0.000000	0.000000	0.050474	0.000000	0.000000	0.005116	0.000000	0.032771	0.007105	0.000000	0.000000	0.009170	0.000000	0.000000	0.000000	0.000000	0.000000	0.000000	0.039443	0.036605	0.029379
AOCS-108-1-7	False	all	0.078756	0.009430	0.501288	0.000000	0.097117	0.008252	0.000000	0.120809	0.040151	0.000000	0.023104	0.000000	0.035690	0.000000	0.000000	0.071470	0.000000	0.000000	0.000000	0.000000	0.000000	0.006355	0.000000	0.000000	0.000000	0.000000	0.000000	0.000000	0.000000	0.000000	0.000000	0.000000	0.007577	0.000000
AOCS-109-1-X	False	all	0.295124	0.028497	0.046574	0.000000	0.229760	0.000000	0.000000	0.193137	0.000000	0.000000	0.015020	0.000000	0.038322	0.000000	0.011702	0.038176	0.000000	0.000000	0.000000	0.000000	0.000000	0.000000	0.000000	0.000000	0.000000	0.000000	0.000000	0.000000	0.000000	0.000000	0.010245	0.043014	0.050429	0.000000
AOCS-111-1-X	False	all	0.302816	0.014311	0.225395	0.000000	0.055231	0.000000	0.000000	0.217694	0.000000	0.000000	0.000000	0.000000	0.000000	0.000000	0.022817	0.149386	0.000000	0.000000	0.008475	0.000000	0.000000	0.000000	0.000000	0.000000	0.000000	0.000000	0.000000	0.003874	0.000000	0.000000	0.000000	0.000000	0.000000	0.000000
AOCS-112-1-2	False	all	0.132625	0.009762	0.353713	0.000000	0.113705	0.000000	0.000000	0.298600	0.010329	0.000000	0.036789	0.000000	0.025292	0.000000	0.000000	0.019183	0.000000	0.000000	0.000000	0.000000	0.000000	0.000000	0.000000	0.000000	0.000000	0.000000	0.000000	0.000000	0.000000	0.000000	0.000000	0.000000	0.000000	0.000000
AOCS-113-1-5	False	all	0.174636	0.005942	0.203500	0.000000	0.135262	0.000000	0.000000	0.314365	0.000000	0.000000	0.013560	0.000000	0.041022	0.000000	0.000000	0.082620	0.000000	0.000000	0.000000	0.000000	0.004131	0.000000	0.000000	0.000000	0.000000	0.012257	0.000000	0.000000	0.000000	0.000000	0.000000	0.000000	0.012704	0.000000
AOCS-114-1-8	False	all	0.099458	0.002226	0.405641	0.000000	0.000000	0.001909	0.001657	0.271214	0.000000	0.000000	0.009121	0.000000	0.034445	0.000000	0.009177	0.063173	0.000000	0.000000	0.023836	0.000000	0.000000	0.004691	0.000000	0.000000	0.011820	0.000000	0.000000	0.003364	0.000000	0.000000	0.000000	0.034146	0.000000	0.024121
AOCS-115-1-0	False	all	0.179439	0.004525	0.225576	0.000000	0.214431	0.000000	0.000000	0.286123	0.000000	0.000000	0.018237	0.000000	0.015845	0.000000	0.000000	0.033438	0.000000	0.000000	0.000000	0.000000	0.000000	0.000000	0.000000	0.000000	0.000000	0.000000	0.000000	0.014104	0.000000	0.004781	0.000000	0.000000	0.000000	0.003500
AOCS-116-1-3	False	all	0.129208	0.006962	0.283891	0.000000	0.182445	0.000000	0.000000	0.187171	0.047650	0.000000	0.000000	0.000000	0.031747	0.000000	0.000000	0.038029	0.000000	0.000000	0.000000	0.000000	0.000000	0.000000	0.000000	0.000000	0.000000	0.021058	0.000000	0.000000	0.000000	0.000000	0.000000	0.000000	0.071840	0.000000
AOCS-117-3-3	True	all	0.066321	0.061233	0.244649	0.000000	0.000000	0.000000	0.000000	0.296457	0.004836	0.000000	0.005152	0.000000	0.061799	0.000000	0.000000	0.054187	0.000000	0.000000	0.027236	0.000000	0.000000	0.000000	0.012906	0.000000	0.000000	0.000000	0.008834	0.000000	0.051614	0.013171	0.016889	0.074716	0.000000	0.000000
AOCS-119-3-9	True	all	0.000000	0.008636	0.260254	0.000000	0.000000	0.002356	0.000000	0.457431	0.000000	0.000000	0.000000	0.000000	0.027628	0.018171	0.000000	0.000000	0.000000	0.000000	0.073050	0.015405	0.000000	0.005377	0.000000	0.010547	0.000000	0.000000	0.000000	0.000000	0.030038	0.040823	0.010367	0.030793	0.000000	0.009124
AOCS-120-3-6	True	all	0.055088	0.004245	0.572955	0.000000	0.010231	0.000000	0.000000	0.108900	0.044271	0.000000	0.007764	0.064419	0.022946	0.000000	0.000000	0.037581	0.000000	0.000000	0.000000	0.000000	0.000000	0.011548	0.020982	0.000000	0.000000	0.000000	0.000000	0.000000	0.000000	0.000000	0.000000	0.017347	0.008705	0.013018
AOCS-122-1-4	False	all	0.057193	0.016594	0.409916	0.000000	0.000000	0.000000	0.000000	0.302578	0.000000	0.000000	0.017075	0.000000	0.013593	0.030069	0.000000	0.076786	0.000000	0.000000	0.012574	0.000000	0.000000	0.000000	0.000000	0.000000	0.000000	0.010862	0.000000	0.000000	0.000000	0.034721	0.000000	0.018040	0.000000	0.000000
AOCS-123-1-7	False	all	0.272873	0.035522	0.260962	0.000000	0.086778	0.000000	0.000000	0.194365	0.031181	0.000000	0.004271	0.000000	0.000000	0.000000	0.000000	0.016803	0.000000	0.000000	0.005494	0.000000	0.000000	0.000000	0.021114	0.000000	0.008006	0.000000	0.000000	0.000000	0.000000	0.000000	0.000000	0.019809	0.042821	0.000000
AOCS-124-1-X	False	all	0.263824	0.016589	0.114860	0.000000	0.246564	0.000000	0.000000	0.179952	0.005983	0.000000	0.006900	0.000000	0.036106	0.000000	0.012045	0.025238	0.000000	0.000000	0.005257	0.000000	0.000000	0.000000	0.000000	0.000000	0.000000	0.000000	0.000000	0.009368	0.000000	0.000000	0.007331	0.000000	0.069982	0.000000
AOCS-125-1-2	False	all	0.049102	0.007311	0.352214	0.000000	0.071327	0.000000	0.000000	0.279080	0.000000	0.000000	0.000000	0.031176	0.014901	0.000000	0.000000	0.016094	0.000000	0.000000	0.020623	0.000000	0.000000	0.000000	0.000000	0.000000	0.019521	0.000000	0.000000	0.004244	0.006659	0.005328	0.000000	0.057784	0.047217	0.017417
AOCS-126-1-5	False	all	0.071620	0.007411	0.480375	0.000000	0.000000	0.000000	0.013921	0.180595	0.000000	0.000000	0.000000	0.000000	0.029096	0.000000	0.009544	0.142594	0.000000	0.000000	0.000000	0.000000	0.000000	0.000000	0.000000	0.000000	0.000000	0.000000	0.000000	0.000000	0.006788	0.000000	0.000000	0.008921	0.049134	0.000000
AOCS-128-1-0	False	all	0.060095	0.038546	0.387467	0.043867	0.011779	0.001940	0.000000	0.228387	0.003712	0.000000	0.012788	0.000000	0.063054	0.000000	0.000000	0.089046	0.000000	0.000000	0.000000	0.007617	0.009199	0.000000	0.000000	0.000000	0.007339	0.000000	0.000000	0.000000	0.000000	0.000000	0.010922	0.024242	0.000000	0.000000
AOCS-130-1-0	False	all	0.156246	0.012419	0.432051	0.000000	0.000000	0.000000	0.000000	0.097750	0.000000	0.000000	0.019990	0.000000	0.077803	0.000000	0.000000	0.151479	0.000000	0.000000	0.000000	0.000000	0.000000	0.000000	0.000000	0.000000	0.015733	0.000000	0.000000	0.000000	0.000000	0.000000	0.000000	0.023116	0.000000	0.013413
AOCS-131-1-3	False	all	0.056818	0.050679	0.429306	0.031089	0.000000	0.000000	0.000000	0.194251	0.000000	0.000000	0.007832	0.000000	0.102991	0.002945	0.000000	0.058267	0.000000	0.000000	0.025552	0.000000	0.000000	0.000000	0.000000	0.000000	0.000000	0.000000	0.000000	0.000000	0.000000	0.026422	0.000000	0.013850	0.000000	0.000000
AOCS-132-1-6	False	all	0.284956	0.021901	0.042687	0.000000	0.269281	0.000000	0.000000	0.238702	0.000000	0.000000	0.032589	0.000000	0.021064	0.000000	0.000000	0.042284	0.000000	0.000000	0.027824	0.000000	0.000000	0.000000	0.000000	0.000000	0.000000	0.000000	0.000000	0.000000	0.000000	0.000000	0.000000	0.000000	0.018712	0.000000
AOCS-133-1-9	False	all	0.305481	0.048559	0.130045	0.000000	0.135643	0.000000	0.007304	0.300570	0.011964	0.003173	0.026674	0.000000	0.000000	0.008591	0.000000	0.000000	0.000000	0.000000	0.021996	0.000000	0.000000	0.000000	0.000000	0.000000	0.000000	0.000000	0.000000	0.000000	0.000000	0.000000	0.000000	0.000000	0.000000	0.000000
AOCS-134-3-9	True	all	0.069134	0.012587	0.455488	0.000000	0.000000	0.000000	0.000000	0.175150	0.031717	0.000000	0.015877	0.041177	0.023823	0.000000	0.011032	0.050215	0.000000	0.000000	0.009925	0.000000	0.008287	0.009009	0.005634	0.000000	0.050368	0.000000	0.000000	0.000000	0.015994	0.000000	0.005868	0.000000	0.000000	0.008715
AOCS-135-3-1	True	all	0.059865	0.021388	0.271619	0.000000	0.108577	0.004328	0.000000	0.385325	0.004860	0.000000	0.016892	0.040031	0.025121	0.021433	0.000000	0.000000	0.000000	0.000000	0.000000	0.000000	0.000000	0.000000	0.000000	0.000000	0.000000	0.000000	0.000000	0.000000	0.000000	0.006228	0.000000	0.010018	0.024314	0.000000
AOCS-135-8-X	True	all	0.057324	0.013715	0.310049	0.000000	0.000000	0.005304	0.000000	0.368378	0.012618	0.000000	0.003196	0.046886	0.026606	0.032770	0.000000	0.042862	0.000000	0.000000	0.000000	0.000000	0.000000	0.000000	0.012793	0.000000	0.000000	0.000000	0.000000	0.000000	0.000000	0.029094	0.002582	0.024140	0.011681	0.000000
AOCS-137-1-X	False	all	0.080959	0.008471	0.459893	0.000000	0.000000	0.000000	0.000000	0.192816	0.007033	0.000000	0.008071	0.065684	0.040623	0.014334	0.000000	0.072518	0.000000	0.000000	0.014430	0.000000	0.000000	0.000000	0.000000	0.000000	0.000000	0.000000	0.000000	0.004699	0.000000	0.000000	0.000000	0.030470	0.000000	0.000000
AOCS-137-3-7	True	unique to treated	0.016137	0.000000	0.578405	0.000000	0.000000	0.000000	0.000000	0.000000	0.005506	0.000000	0.000000	0.041976	0.015786	0.000000	0.000000	0.095894	0.000000	0.000000	0.000000	0.000000	0.000000	0.020268	0.053516	0.000000	0.000000	0.036406	0.006255	0.000000	0.015814	0.000000	0.010157	0.086807	0.000000	0.017073
AOCS-137-3-7	True	all	0.063279	0.004669	0.485444	0.000000	0.000000	0.000000	0.000000	0.124527	0.007837	0.000000	0.003026	0.059270	0.035503	0.005784	0.005371	0.091848	0.000000	0.000000	0.000000	0.000000	0.000000	0.001111	0.023306	0.000000	0.000000	0.000000	0.006240	0.000000	0.008747	0.000000	0.001952	0.061130	0.000000	0.010954
AOCS-138-3-X	True	all	0.057807	0.009254	0.477926	0.000000	0.000000	0.000000	0.000000	0.000000	0.009764	0.000000	0.000000	0.000000	0.039001	0.000000	0.007016	0.059565	0.000000	0.000000	0.056786	0.000000	0.008637	0.033347	0.012518	0.004117	0.013962	0.000000	0.013375	0.000000	0.088334	0.000000	0.022061	0.075024	0.000000	0.011505
AOCS-139-1-5	False	all	0.079533	0.018756	0.470901	0.000000	0.131976	0.003848	0.000000	0.201837	0.015226	0.000000	0.004251	0.000000	0.011224	0.000000	0.000000	0.008329	0.000000	0.000000	0.000000	0.000000	0.000000	0.005407	0.008941	0.000000	0.035599	0.000000	0.000000	0.000000	0.000000	0.000000	0.000000	0.000000	0.000000	0.004175
AOCS-139-12-5	True	all	0.062355	0.020126	0.469237	0.000000	0.000000	0.000000	0.000000	0.205504	0.000000	0.000000	0.000000	0.005033	0.018301	0.000000	0.002751	0.055063	0.000000	0.000000	0.032775	0.000000	0.005815	0.009868	0.004804	0.000000	0.031867	0.000000	0.007373	0.000000	0.002788	0.004244	0.000000	0.050761	0.000000	0.011334
AOCS-139-12-5	True	unique to treated	0.039813	0.017134	0.473654	0.000000	0.000000	0.000000	0.000000	0.161543	0.006046	0.000000	0.000000	0.034922	0.035063	0.000000	0.000000	0.023928	0.000000	0.000000	0.043132	0.000000	0.000000	0.023594	0.000000	0.012729	0.000000	0.000000	0.006425	0.000000	0.000000	0.000000	0.000000	0.107911	0.000000	0.014106
AOCS-139-19-0	True	all	0.044201	0.011156	0.488808	0.000000	0.000000	0.013778	0.000000	0.202744	0.021046	0.000000	0.000000	0.016018	0.010522	0.000000	0.000000	0.006320	0.000000	0.000000	0.016078	0.005482	0.000000	0.024337	0.011543	0.015902	0.000000	0.000000	0.008288	0.000000	0.035006	0.031192	0.014494	0.023083	0.000000	0.000000
AOCS-139-19-0	True	unique to treated	0.000000	0.008265	0.489320	0.000000	0.000000	0.036037	0.000000	0.135020	0.035142	0.000000	0.000000	0.000000	0.015129	0.000000	0.000000	0.000000	0.000000	0.000000	0.035494	0.010675	0.000000	0.028931	0.000000	0.023343	0.000000	0.000000	0.009943	0.000000	0.060892	0.028210	0.027423	0.056176	0.000000	0.000000
AOCS-139-6-3	True	all	0.066993	0.019695	0.481900	0.000000	0.110663	0.000000	0.000000	0.237040	0.018800	0.000000	0.012353	0.005173	0.010770	0.000000	0.002911	0.000000	0.000000	0.000000	0.000000	0.000000	0.000000	0.014746	0.006450	0.000000	0.007221	0.000000	0.000000	0.000000	0.000000	0.000000	0.000000	0.000000	0.000000	0.005284
AOCS-139-6-3	True	unique to treated	0.049096	0.018872	0.506944	0.000000	0.074301	0.006312	0.000000	0.183910	0.052031	0.000000	0.000000	0.016193	0.021680	0.000000	0.000000	0.000000	0.000000	0.000000	0.000000	0.000000	0.000000	0.013502	0.006973	0.008382	0.000000	0.000000	0.000000	0.000000	0.000000	0.000000	0.000000	0.039470	0.000000	0.002333
AOCS-141-3-2	True	all	0.172423	0.071664	0.270434	0.000000	0.000000	0.000000	0.000000	0.111425	0.062333	0.005210	0.003131	0.000000	0.083138	0.000000	0.014791	0.029493	0.000000	0.000000	0.047427	0.000000	0.000000	0.019367	0.000000	0.041608	0.000000	0.000000	0.010067	0.000000	0.016066	0.000000	0.005605	0.035820	0.000000	0.000000
AOCS-141-8-0	True	all	0.176322	0.097878	0.296674	0.000000	0.000000	0.000000	0.000000	0.056037	0.060178	0.000000	0.000000	0.000000	0.114127	0.000000	0.007399	0.020595	0.000000	0.024332	0.038354	0.000000	0.000000	0.015127	0.000000	0.005728	0.000000	0.000000	0.000000	0.000000	0.023207	0.000000	0.017515	0.046526	0.000000	0.000000
AOCS-142-3-5	True	all	0.112922	0.013095	0.404232	0.000000	0.000000	0.000000	0.000000	0.134093	0.078578	0.000000	0.024048	0.013348	0.100350	0.000000	0.000000	0.083641	0.000000	0.000000	0.028985	0.000000	0.006709	0.000000	0.000000	0.000000	0.000000	0.000000	0.000000	0.000000	0.000000	0.000000	0.000000	0.000000	0.000000	0.000000
AOCS-143-1-0	False	all	0.088275	0.009037	0.342773	0.000000	0.000000	0.030843	0.000000	0.299333	0.000000	0.000000	0.036522	0.000000	0.000000	0.000000	0.000000	0.086970	0.000000	0.000000	0.021631	0.000000	0.000000	0.000000	0.000000	0.000000	0.035696	0.019660	0.000000	0.000000	0.000000	0.000000	0.017818	0.000000	0.000000	0.011443
AOCS-144-1-3	False	all	0.084969	0.023893	0.355352	0.027160	0.015589	0.000000	0.004851	0.217487	0.000000	0.000000	0.020968	0.000000	0.065445	0.028868	0.000000	0.079935	0.000000	0.000000	0.024219	0.000000	0.000000	0.000000	0.000000	0.000000	0.000000	0.000000	0.000000	0.000000	0.007335	0.003901	0.000000	0.040029	0.000000	0.000000
AOCS-145-1-6	False	all	0.081906	0.010356	0.492650	0.029198	0.078567	0.000000	0.000000	0.143552	0.000000	0.000000	0.009853	0.009914	0.020127	0.000000	0.015833	0.077797	0.000000	0.000000	0.000000	0.000000	0.003640	0.004460	0.000000	0.000000	0.000000	0.000000	0.000000	0.000000	0.007615	0.000000	0.000000	0.014531	0.000000	0.000000
AOCS-146-1-9	False	all	0.053096	0.010768	0.455554	0.023457	0.048602	0.017352	0.005823	0.202414	0.000000	0.000000	0.000000	0.000000	0.031219	0.000000	0.000000	0.082000	0.000000	0.000000	0.000000	0.000000	0.010684	0.000000	0.007119	0.000000	0.017084	0.000000	0.000000	0.000000	0.000000	0.002552	0.007059	0.017340	0.007876	0.000000
AOCS-147-1-1	False	all	0.058624	0.100624	0.361833	0.000000	0.005098	0.007896	0.000000	0.158034	0.005721	0.000000	0.006210	0.031040	0.121246	0.000000	0.006245	0.068626	0.000000	0.000000	0.000000	0.000000	0.000000	0.001831	0.000000	0.000000	0.000000	0.000000	0.000000	0.000000	0.000000	0.000000	0.000000	0.052167	0.005603	0.009201
AOCS-148-1-4	False	all	0.046769	0.026446	0.403727	0.006888	0.046662	0.049388	0.000000	0.224536	0.000000	0.000000	0.000000	0.000000	0.018715	0.000000	0.000000	0.077240	0.000000	0.000000	0.023475	0.000000	0.000000	0.000000	0.000000	0.000000	0.000000	0.000000	0.000000	0.000000	0.000000	0.040186	0.013394	0.020882	0.000000	0.001691
AOCS-149-1-7	False	all	0.098382	0.012644	0.568463	0.000000	0.000000	0.004977	0.000000	0.056761	0.041010	0.000000	0.000000	0.025833	0.020824	0.000000	0.014464	0.118678	0.000000	0.000000	0.000000	0.000000	0.000000	0.000000	0.000000	0.000000	0.000000	0.014263	0.000000	0.000000	0.000000	0.000000	0.000000	0.023701	0.000000	0.000000
AOCS-150-3-1	True	all	0.026929	0.003161	0.369160	0.000000	0.000000	0.000000	0.004401	0.215831	0.000000	0.000000	0.010805	0.027130	0.048886	0.000000	0.000000	0.074507	0.000000	0.000000	0.064824	0.000000	0.000000	0.008585	0.027548	0.000000	0.032105	0.000000	0.000000	0.000000	0.000000	0.000000	0.006387	0.048149	0.000000	0.031592
AOCS-150-8-X	True	all	0.034918	0.009651	0.466655	0.000000	0.000000	0.000000	0.000000	0.149724	0.000000	0.000000	0.016581	0.018769	0.038616	0.000000	0.000000	0.065407	0.000000	0.000000	0.049663	0.000000	0.000000	0.000000	0.006401	0.000000	0.059054	0.000000	0.002337	0.000000	0.006840	0.000000	0.009592	0.048105	0.000000	0.017687
AOCS-152-1-X	False	all	0.086002	0.024597	0.452037	0.020461	0.013410	0.000000	0.000000	0.158935	0.027747	0.000000	0.030839	0.000000	0.032724	0.000000	0.013423	0.071253	0.000000	0.000000	0.000000	0.000000	0.006139	0.003548	0.000000	0.000000	0.000000	0.000000	0.000000	0.000000	0.035860	0.000000	0.002956	0.020070	0.000000	0.000000
AOCS-153-1-2	False	all	0.083308	0.006799	0.506751	0.000000	0.000000	0.014863	0.000000	0.157258	0.034091	0.000000	0.026468	0.000000	0.020712	0.000000	0.005402	0.099641	0.000000	0.000000	0.007134	0.000000	0.004304	0.000000	0.000000	0.000000	0.012867	0.000000	0.000000	0.000000	0.020401	0.000000	0.000000	0.000000	0.000000	0.000000
AOCS-155-3-5	True	all	0.025644	0.013027	0.448770	0.000000	0.000000	0.028549	0.000000	0.211033	0.000000	0.000000	0.000000	0.038581	0.022852	0.000000	0.000000	0.039908	0.000000	0.000000	0.015919	0.000000	0.000000	0.013054	0.028283	0.000000	0.013893	0.000000	0.000000	0.000000	0.018916	0.004468	0.024668	0.041839	0.000000	0.010597
AOCS-157-1-3	False	all	0.263427	0.010544	0.062352	0.000000	0.220844	0.000000	0.000000	0.339025	0.000000	0.000000	0.020311	0.000000	0.034007	0.000000	0.004220	0.009733	0.000000	0.000000	0.000000	0.000000	0.000000	0.000000	0.000000	0.000000	0.000000	0.000000	0.000000	0.000000	0.000000	0.000000	0.000000	0.018570	0.016966	0.000000
AOCS-158-1-6	True	all	0.033793	0.005518	0.442782	0.000000	0.000000	0.000000	0.005367	0.301304	0.009153	0.000000	0.009222	0.000000	0.030393	0.000000	0.000000	0.036197	0.000000	0.000000	0.031078	0.017837	0.013551	0.003562	0.000000	0.000000	0.000000	0.000000	0.000000	0.000000	0.020239	0.022941	0.000000	0.000000	0.017063	0.000000
AOCS-159-1-9	False	all	0.214853	0.005245	0.141033	0.000000	0.197848	0.000000	0.017238	0.208217	0.000000	0.000000	0.002857	0.000000	0.053121	0.000000	0.000000	0.114164	0.000000	0.000000	0.000000	0.000000	0.000000	0.000000	0.000000	0.000000	0.000000	0.000000	0.000000	0.000000	0.000000	0.000000	0.000000	0.000000	0.045424	0.000000
AOCS-160-1-6	False	all	0.175897	0.016909	0.191099	0.000000	0.118981	0.016501	0.000000	0.336205	0.000000	0.000000	0.023826	0.000000	0.034002	0.000000	0.000000	0.000000	0.000000	0.000000	0.000000	0.000000	0.000000	0.000000	0.000000	0.000000	0.000000	0.000000	0.000000	0.000000	0.000000	0.000000	0.005383	0.011082	0.070114	0.000000
AOCS-161-1-9	False	all	0.158357	0.038488	0.197729	0.000000	0.233419	0.000000	0.000000	0.195634	0.060839	0.000000	0.004182	0.000000	0.054527	0.000000	0.008213	0.000000	0.000000	0.000000	0.020823	0.000000	0.000000	0.000000	0.000000	0.000000	0.000000	0.000000	0.000000	0.000000	0.000000	0.000000	0.000000	0.027790	0.000000	0.000000
AOCS-162-1-1	True	all	0.247214	0.024591	0.121808	0.000000	0.326548	0.000000	0.000000	0.166625	0.037346	0.000000	0.010421	0.000000	0.035789	0.000000	0.000000	0.008822	0.000000	0.000000	0.007754	0.000000	0.000000	0.000000	0.000000	0.000000	0.000000	0.000000	0.000000	0.013080	0.000000	0.000000	0.000000	0.000000	0.000000	0.000000
AOCS-163-1-4	False	all	0.125623	0.031570	0.162864	0.000000	0.156994	0.026702	0.000000	0.331176	0.000000	0.000000	0.032567	0.000000	0.026071	0.000000	0.003325	0.024393	0.000000	0.000000	0.022191	0.000000	0.000000	0.000000	0.000000	0.000000	0.000000	0.000000	0.000000	0.000000	0.000000	0.020567	0.000000	0.005346	0.030610	0.000000
AOCS-164-1-7	False	all	0.087050	0.012507	0.537108	0.000000	0.000000	0.000000	0.000000	0.077735	0.009497	0.000000	0.010715	0.007815	0.050807	0.019374	0.000000	0.112985	0.000000	0.000000	0.000000	0.000000	0.000000	0.000000	0.000000	0.000000	0.020483	0.000000	0.000000	0.000000	0.000000	0.000000	0.002550	0.021530	0.029844	0.000000
AOCS-165-1-X	False	all	0.075355	0.000000	0.000000	0.064778	0.212073	0.000000	0.000000	0.206743	0.017418	0.063017	0.000000	0.000000	0.053640	0.087613	0.000000	0.047032	0.000000	0.159654	0.000000	0.000000	0.000000	0.000000	0.000000	0.000000	0.000000	0.000000	0.000000	0.000000	0.000000	0.000000	0.000000	0.000000	0.000000	0.012676
AOCS-166-1-2	False	all	0.000000	0.000000	0.000000	0.000000	0.000000	0.063935	0.000000	0.000000	0.247810	0.000000	0.000000	0.514944	0.027659	0.000000	0.019389	0.000000	0.000000	0.000000	0.000000	0.000000	0.000000	0.000000	0.000000	0.000000	0.027805	0.098456	0.000000	0.000000	0.000000	0.000000	0.000000	0.000000	0.000000	0.000000
AOCS-167-13-9	True	all	0.069078	0.008398	0.459702	0.000000	0.000000	0.000000	0.000000	0.216744	0.000000	0.000000	0.022480	0.004881	0.045355	0.000000	0.000000	0.076521	0.000000	0.000000	0.066757	0.000000	0.000000	0.000000	0.008923	0.000000	0.000000	0.000000	0.000000	0.000000	0.003816	0.000000	0.000000	0.011163	0.000000	0.006182
AOCS-167-16-X	True	all	0.056732	0.011923	0.486731	0.000000	0.000000	0.000000	0.000000	0.162402	0.017445	0.000000	0.017520	0.000000	0.038981	0.000000	0.000000	0.062372	0.000000	0.000000	0.105206	0.000000	0.000000	0.000000	0.000000	0.000000	0.000000	0.000000	0.000000	0.000000	0.000000	0.000000	0.000000	0.025525	0.000000	0.015165
AOCS-167-3-2	True	all	0.062040	0.009978	0.428951	0.000000	0.000000	0.000000	0.000000	0.188870	0.008760	0.000000	0.026291	0.000000	0.043683	0.000000	0.000000	0.081994	0.000000	0.000000	0.104099	0.000000	0.000000	0.000000	0.000000	0.000000	0.000000	0.000000	0.000000	0.000000	0.000000	0.000000	0.000000	0.030910	0.000000	0.014424
AOCS-168-1-8	False	all	0.154394	0.043553	0.333125	0.000000	0.066715	0.000000	0.000000	0.201676	0.000000	0.000000	0.006928	0.000000	0.066976	0.007853	0.000000	0.095040	0.000000	0.000000	0.000000	0.000000	0.000000	0.000000	0.000000	0.000000	0.000000	0.000000	0.000000	0.000000	0.000000	0.004759	0.000000	0.018980	0.000000	0.000000
AOCS-169-1-0	True	all	0.207259	0.029598	0.240886	0.000000	0.128204	0.000000	0.004489	0.220718	0.000000	0.000000	0.033534	0.000000	0.000000	0.000000	0.000000	0.076202	0.000000	0.000000	0.026204	0.000000	0.000000	0.000000	0.000000	0.000000	0.000000	0.000000	0.000000	0.000000	0.000000	0.026241	0.003390	0.003276	0.000000	0.000000
AOCS-170-1-8	False	all	0.120919	0.006158	0.479928	0.000000	0.000000	0.000000	0.000000	0.046032	0.065011	0.000000	0.005810	0.000000	0.036997	0.000000	0.004428	0.194718	0.000000	0.000000	0.000000	0.000000	0.012630	0.000000	0.000000	0.000000	0.000000	0.003525	0.000000	0.000000	0.000000	0.000000	0.000000	0.000000	0.023842	0.000000
AOCS-170-3-5	False	all	0.120588	0.006011	0.486593	0.000000	0.000000	0.000000	0.000000	0.043457	0.061241	0.000000	0.003848	0.000000	0.036674	0.000000	0.007543	0.195695	0.000000	0.000000	0.000000	0.000000	0.009979	0.000000	0.000000	0.000000	0.000000	0.007458	0.000000	0.000000	0.000000	0.000000	0.000000	0.000000	0.020912	0.000000
AOCS-171-1-0	False	all	0.061139	0.000000	0.508844	0.000000	0.000000	0.000000	0.000000	0.182490	0.015256	0.000000	0.000000	0.056553	0.037775	0.000000	0.000000	0.053497	0.000000	0.000000	0.000000	0.000000	0.000000	0.000000	0.000000	0.000000	0.000000	0.000000	0.000000	0.003157	0.000000	0.000000	0.000000	0.081290	0.000000	0.000000
AOCS-171-3-8	False	all	0.066022	0.000000	0.525176	0.000000	0.000000	0.000000	0.000000	0.178787	0.000000	0.000000	0.000000	0.062948	0.037691	0.000000	0.000000	0.053572	0.000000	0.000000	0.000000	0.000000	0.000000	0.000000	0.000000	0.000000	0.000000	0.000000	0.000000	0.002472	0.000000	0.000000	0.000000	0.073332	0.000000	0.000000
