# Supplementary material for: Chemotherapy weakly contributes to predicted neoantigen expression in ovarian cancer
Source: BMC Cancer. 2018 Jan 22;18:87. doi: 10.1186/s12885-017-3825-0 (PMC5778667; doi:10.1186/s12885-017-3825-0)
Supplement: Supplementary file 7 — Shared neoantigens. Neoantigens predicted for multiple patients. (CSV 1 kb) [file 12885_2017_3825_MOESM7_ESM.csv]

donors	peptide	genes	effects
AOCS-168; AOCS-115	ALFVTWSTM	MT-ND5; MT-ND5	p.I100T; p.I100T
AOCS-064; AOCS-157	CPTTPAPL	TP53; TP53	p.T304fs; p.R249fs
AOCS-135; AOCS-166	CVFSLLAI	DNMT1 S1PR2; DNMT1 S1PR2	p.S119C; p.S119C
AOCS-168; AOCS-115	FVTWSTMEF	MT-ND5; MT-ND5	p.I100T; p.I100T
AOCS-064; AOCS-157	HWMENISPF	TP53; TP53	p.T304fs; p.R249fs
AOCS-135; AOCS-166	ITLSACVFSL	DNMT1 S1PR2; DNMT1 S1PR2	p.S119C; p.S119C
AOCS-168; AOCS-115	LFVTWSTMEF	MT-ND5; MT-ND5	p.I100T; p.I100T
AOCS-131; AOCS-106	LLGRNSFEVHV	TP53; TP53	p.R273H; p.R273H
AOCS-064; AOCS-157	LPSQRRNHWM	TP53; TP53	p.T304fs; p.R249fs
AOCS-155; AOCS-113	MAYDHYVAI	OR1N1; OR4S1	p.R120H; p.R120H
AOCS-064; AOCS-157	RSVGVSASR	TP53; TP53	p.T304fs; p.R249fs
AOCS-168; AOCS-115	STMEFSLWY	MT-ND5; MT-ND5	p.I100T; p.I100T
AOCS-168; AOCS-115	STMEFSLWYM	MT-ND5; MT-ND5	p.I100T; p.I100T
AOCS-064; AOCS-157	SVGVSASR	TP53; TP53	p.T304fs; p.R249fs
AOCS-135; AOCS-166	TLSACVFSL	DNMT1 S1PR2; DNMT1 S1PR2	p.S119C; p.S119C
AOCS-162; AOCS-112	TRAATVSV	TP53; TP53	p.P85fs; p.S96fs
AOCS-143; AOCS-057	VTIGGTSF	OR5A1; OR5A1	p.V209I; p.V209I
AOCS-143; AOCS-057	VTIGGTSFL	OR5A1; OR5A1	p.V209I; p.V209I
AOCS-143; AOCS-057	VTIGGTSFLQL	OR5A1; OR5A1	p.V209I; p.V209I
AOCS-168; AOCS-115	VTWSTMEF	MT-ND5; MT-ND5	p.I100T; p.I100T
AOCS-057; AOCS-158	VVVPCEPPEV	TP53; TP53	p.Y220C; p.Y220C
